# Supplementary material for: An ent-kaurane diterpenoid from Isodon japonica var. glaucocalyx
Source: Acta Crystallogr Sect E Struct Rep Online. 2009 Jul 18;65(Pt 8):o1898. doi: 10.1107/S1600536809027159 (PMC2977125; doi:10.1107/S1600536809027159)
Supplement: Supplementary file 1 [file e-65-o1898-sup1.cif]

##############################################################################
###                                                                        ###
###        Electronic paper (Acta Crystallographica Section E)             ###
###                                                                        ###
##############################################################################
#                                                                            #
# This CIF contains the data in a paper accepted for publication in Acta     #
# Crystallographica Section E. It conforms to the requirements of Notes      #
# for Authors for Section E, and has been peer reviewed under the auspices   #
# of the IUCr Commission on Journals.                                        #
#                                                                            #
# Full details of the Crystallographic Information File format               #
# are given in the paper "The Crystallographic Information File (CIF):       #
# a New Standard Archive File for Crystallography" by S. R. Hall, F. H.      #
# Allen and I. D. Brown [Acta Cryst. (1991), A47, 655-685].                  #
#                                                                            #
# The current version of the core CIF dictionary is obtainable from          #
# ftp://ftp.iucr.org/pub/cif_core.dic. The current version number is 2.4.    #
#                                                                            #
# Software is freely available for graphical display of the structure(s) in  #
# this CIF.  For information consult the CIF home page http://www.iucr.org/  #
# cif/home.html                                                              #
#                                                                            #
# This file may be used for bona fide research purposes within the           #
# scientific community so long as proper attribution is given to the journal # 
# article from which it was obtained.                                        #
#                                                                            #
##############################################################################
                                             
data_global
_audit_creation_method     SHELXL97
_journal_date_recd_electronic     2009-05-05
_journal_date_accepted     2009-07-10
_journal_name_full     'Acta Crystallographica, Section E'
_journal_year     2009
_journal_volume     65
_journal_issue      8
_journal_page_first     o1898
_journal_page_last     o1898
_journal_paper_category     QO
_journal_coeditor_code     EZ2171
_publ_contact_author_name     'Su-Ping Bai'
_publ_contact_author_address
;
School of Pharmacy
Xinxiang Medical University
Xinxiang
Henan 453003
People's Republic of China
;
_publ_contact_author_email     baisuping@xxmu.edu.cn
_publ_contact_author_fax     '+086-0373-3029884'
_publ_contact_author_phone     '+086-0373-3029884'
_publ_section_title
;
An <i>ent</i>-kaurane diterpenoid from <i>Isodon japonica</i> var. glaucocalyx
;
loop_
    _publ_author_name
    _publ_author_address
    'Bai, Su-Ping'
;
School of Pharmacy
Xinxiang Medical University
Xinxiang
Henan 453003
People's Republic of China
;
    'Luo, Guo-Sheng'
;
Department of Science and Technology
Xinxiang Medical University
Xinxiang
Henan 453003
People's Republic of China
;
    'Zhang, Xiao-Yi'
;
School of Pharmacy
Xinxiang Medical University
Xinxiang
Henan 453003
People's Republic of China
;
    'Liu, Wei'
;
School of Pharmacy
Xinxiang Medical University
Xinxiang
Henan 453003
People's Republic of China
;
data_I
_audit_creation_method     SHELXL97
_chemical_name_systematic
;
14\b-acetoxy-7\a-hydroxy-<i>ent</i>-kaur-16-ene-3,15-dione
;
_chemical_name_common     'glaucocalyxin B'
_chemical_formula_moiety     'C22 H30 O5'
_chemical_formula_sum     'C22 H30 O5'
_chemical_formula_iupac     'C22 H30 O5'
_chemical_formula_weight     374.46
_chemical_melting_point     463
_symmetry_cell_setting     monoclinic
_symmetry_space_group_name_H-M     'P 21'
loop_
    _symmetry_equiv_pos_as_xyz
    'x, y, z'
    '-x, y+1/2, -z'
_cell_length_a     8.485(4)
_cell_length_b     23.786(10)
_cell_length_c     9.930(4)
_cell_angle_alpha     90.00
_cell_angle_beta     91.039(17)
_cell_angle_gamma     90.00
_cell_volume     2003.8(15)
_cell_formula_units_Z     4
_cell_measurement_reflns_used     12776
_cell_measurement_theta_min     3.13
_cell_measurement_theta_max     27.56
_cell_measurement_temperature     296(2)
_exptl_crystal_description     block
_exptl_crystal_colour     colourless
_exptl_crystal_size_max     0.36
_exptl_crystal_size_mid     0.34
_exptl_crystal_size_min     0.32
_exptl_crystal_density_diffrn     1.241
_exptl_crystal_density_meas     ?
_exptl_crystal_density_method     'not measured'
_exptl_crystal_F_000     808
_exptl_absorpt_coefficient_mu     0.087
_exptl_absorpt_correction_type     none
_exptl_absorpt_process_details     ?
_exptl_absorpt_correction_T_min     ?
_exptl_absorpt_correction_T_max     ?
_exptl_special_details
;The assignment of absolute structure was based on comparison of the optical
rotation with that of related compounds with known stereochemistry.
;
_diffrn_ambient_temperature     296(2)
_diffrn_radiation_type     MoK\a
_diffrn_radiation_wavelength     0.71073
_diffrn_radiation_source     'Rotating Anode'
_diffrn_radiation_monochromator     graphite
_diffrn_measurement_device_type     'Rigaku R-AXIS RAPID'
_diffrn_measurement_method     \w
_diffrn_detector_area_resol_mean     ?
_diffrn_reflns_number     19620
_diffrn_reflns_av_R_equivalents     0.0695
_diffrn_reflns_av_sigmaI/netI     0.0591
_diffrn_reflns_theta_min     3.13
_diffrn_reflns_theta_max     27.47
_diffrn_reflns_theta_full     27.47
_diffrn_measured_fraction_theta_max     0.996
_diffrn_measured_fraction_theta_full     0.996
_diffrn_reflns_limit_h_min     -10
_diffrn_reflns_limit_h_max     11
_diffrn_reflns_limit_k_min     -30
_diffrn_reflns_limit_k_max     28
_diffrn_reflns_limit_l_min     -12
_diffrn_reflns_limit_l_max     12
_diffrn_standards_number     0
_diffrn_standards_interval_count     0
_diffrn_standards_interval_time     0
_diffrn_standards_decay_%     0
_refine_special_details
;
Refinement of <i>F</i>^2^ against ALL reflections. The weighted <i>R</i>-factor
<i>wR</i> and goodness of fit <i>S</i> are based on <i>F</i>^2^, conventional
<i>R</i>-factors <i>R</i> are based on <i>F</i>, with <i>F</i> set to zero for
negative <i>F</i>^2^. The threshold expression of <i>F</i>^2^ >
\s(<i>F</i>^2^) is used only for calculating <i>R</i>-factors(gt) <i>etc</i>.
and is not relevant to the choice of reflections for refinement.
<i>R</i>-factors based on <i>F</i>^2^ are statistically about twice as large
as those based on <i>F</i>, and <i>R</i>- factors based on ALL data will be
even larger.
;
_reflns_number_total     4669
_reflns_number_gt     2856
_reflns_threshold_expression     I>2\s(I)
_refine_ls_structure_factor_coef     Fsqd
_refine_ls_matrix_type     full
_refine_ls_R_factor_all     0.1093
_refine_ls_R_factor_gt     0.0633
_refine_ls_wR_factor_gt     0.1444
_refine_ls_wR_factor_ref     0.1639
_refine_ls_goodness_of_fit_ref     1.004
_refine_ls_restrained_S_all     1.003
_refine_ls_number_reflns     4669
_refine_ls_number_parameters     524
_refine_ls_number_restraints     14
_refine_ls_hydrogen_treatment     constr
_refine_ls_weighting_scheme     calc
_refine_ls_weighting_details
        'calc w = 1/[\s^2^(Fo^2^)+(0.0896P)^2^+0.022P] where P=(Fo^2^+2Fc^2^)/3'
_atom_sites_solution_hydrogens     geom
_atom_sites_solution_primary     direct
_atom_sites_solution_secondary     difmap
_refine_ls_shift/su_max     0.001
_refine_ls_shift/su_mean     0.000
_refine_diff_density_max     0.187
_refine_diff_density_min     -0.199
_refine_ls_extinction_method     none
_refine_ls_extinction_coef     ?
_refine_ls_extinction_expression
                                  'Fc^*^=kFc[1+0.001xFc^2^\l^3^/sin(2\q)]^-1/4^'
loop_
    _atom_type_symbol
    _atom_type_description
    _atom_type_scat_dispersion_real
    _atom_type_scat_dispersion_imag
    _atom_type_scat_source
    'C' 'C' 0.0033 0.0000
                         'International Tables Vol C Tables 4.2.6.8 and 6.1.1.4'
    'H' 'H' 0.0000 0.0000
                         'International Tables Vol C Tables 4.2.6.8 and 6.1.1.4'
    'O' 'O' 0.0106 0.0000
                         'International Tables Vol C Tables 4.2.6.8 and 6.1.1.4'
_computing_data_collection     'RAPID-AUTO (Rigaku, 2004)'
_computing_cell_refinement     'RAPID-AUTO (Rigaku, 2004)'
_computing_data_reduction     'RAPID-AUTO (Rigaku, 2004)'
_computing_structure_solution     'SHELXS97 (Sheldrick, 2008)'
_computing_structure_refinement     'SHELXL97 (Sheldrick, 2008)'
_computing_molecular_graphics     'SHELXTL (Sheldrick, 2008)'
_computing_publication_material     'SHELXTL (Sheldrick, 2008)'
loop_
    _atom_site_type_symbol
    _atom_site_label
    _atom_site_fract_x
    _atom_site_fract_y
    _atom_site_fract_z
    _atom_site_U_iso_or_equiv
    _atom_site_adp_type
    _atom_site_calc_flag
    _atom_site_refinement_flags
    _atom_site_occupancy
    _atom_site_disorder_assembly
    _atom_site_disorder_group
    O O2 0.1468(4) 0.62378(17) 0.4126(3) 0.0622(9) Uani d . 1 A .
    H H2O 0.1223 0.6421 0.3455 0.075 Uiso calc R 1 . .
    O O3 -0.1799(5) 0.69449(15) 0.3591(3) 0.0678(10) Uani d . 1 A .
    O O4 -0.0788(4) 0.53978(13) 0.3705(3) 0.0528(8) Uani d . 1 A .
    O O5 0.1013(6) 0.4948(2) 0.4969(5) 0.1003(17) Uani d . 1 A .
    O O1 0.1366(10) 0.6324(4) 1.1368(5) 0.097(3) Uani d PD 0.677(9) A 1
    C C1 -0.1799(14) 0.6575(9) 0.9035(12) 0.0647(16) Uani d PD 0.677(9) A 1
    H H1A -0.2358 0.6891 0.8638 0.078 Uiso calc PR 0.677(9) A 1
    H H1B -0.2575 0.6331 0.9438 0.078 Uiso calc PR 0.677(9) A 1
    C C2 -0.0687(12) 0.6796(5) 1.0157(8) 0.077(3) Uani d PD 0.677(9) A 1
    H H2A -0.0502 0.7193 0.9995 0.092 Uiso calc PR 0.677(9) A 1
    H H2B -0.1227 0.6766 1.1007 0.092 Uiso calc PR 0.677(9) A 1
    O O1" 0.1487(19) 0.6698(7) 1.1325(10) 0.097(3) Uani d PD 0.323(9) A 2
    C C1" -0.173(3) 0.6548(19) 0.9108(18) 0.0647(16) Uani d PD 0.323(9) A 2
    H H1C -0.1763 0.6949 0.8932 0.078 Uiso calc PR 0.323(9) A 2
    H H1D -0.2805 0.6418 0.9200 0.078 Uiso calc PR 0.323(9) A 2
    C C2" -0.082(3) 0.6443(12) 1.0439(18) 0.077(3) Uani d PD 0.323(9) A 2
    H H2C -0.1191 0.6701 1.1117 0.092 Uiso calc PR 0.323(9) A 2
    H H2D -0.1030 0.6064 1.0746 0.092 Uiso calc PR 0.323(9) A 2
    C C3 0.0870(6) 0.6513(2) 1.0308(4) 0.0596(13) Uani d D 1 . .
    C C4 0.1788(6) 0.6446(2) 0.9042(4) 0.0522(11) Uani d . 1 A .
    C C5 0.0705(5) 0.64895(18) 0.7754(4) 0.0391(9) Uani d . 1 . .
    H H5 0.0561 0.6893 0.7597 0.047 Uiso calc R 1 A .
    C C6 0.1477(5) 0.6264(2) 0.6482(4) 0.0444(10) Uani d . 1 A .
    H H6A 0.2535 0.6416 0.6425 0.053 Uiso calc R 1 . .
    H H6B 0.1559 0.5858 0.6542 0.053 Uiso calc R 1 . .
    C C7 0.0559(5) 0.64180(19) 0.5227(4) 0.0442(10) Uani d . 1 . .
    H H7 0.0513 0.6829 0.5189 0.053 Uiso calc R 1 A .
    C C8 -0.1146(5) 0.62046(18) 0.5220(4) 0.0380(9) Uani d . 1 A .
    C C9 -0.1924(5) 0.63960(18) 0.6580(4) 0.0443(10) Uani d . 1 . .
    H H9 -0.1918 0.6808 0.6543 0.053 Uiso calc R 1 A .
    C C10 -0.0983(5) 0.62477(17) 0.7901(3) 0.0428(10) Uani d D 1 A .
    C C11 -0.3706(6) 0.6233(2) 0.6593(5) 0.0604(13) Uani d . 1 A .
    H H11A -0.4033 0.6220 0.7523 0.073 Uiso calc R 1 . .
    H H11B -0.4300 0.6532 0.6154 0.073 Uiso calc R 1 . .
    C C12 -0.4176(6) 0.5680(3) 0.5925(5) 0.0669(14) Uani d . 1 . .
    H H12A -0.5306 0.5674 0.5762 0.080 Uiso calc R 1 A .
    H H12B -0.3907 0.5370 0.6521 0.080 Uiso calc R 1 . .
    C C13 -0.3319(6) 0.5609(2) 0.4582(5) 0.0566(12) Uani d . 1 A .
    H H13 -0.3673 0.5271 0.4100 0.068 Uiso calc R 1 . .
    C C14 -0.1555(5) 0.55858(18) 0.4915(4) 0.0462(10) Uani d . 1 . .
    H H14 -0.1320 0.5340 0.5685 0.055 Uiso calc R 1 A .
    C C15 -0.2106(6) 0.6491(2) 0.4093(4) 0.0500(11) Uani d . 1 . .
    C C16 -0.3460(6) 0.6124(2) 0.3714(5) 0.0575(13) Uani d . 1 A .
    C C17 -0.4607(8) 0.6273(3) 0.2837(6) 0.091(2) Uani d . 1 . .
    H H17A -0.4583 0.6625 0.2428 0.109 Uiso calc R 1 A .
    H H17B -0.5426 0.6025 0.2638 0.109 Uiso calc R 1 . .
    C C18 0.2971(7) 0.6944(3) 0.9021(5) 0.0727(16) Uani d . 1 . .
    H H18A 0.2405 0.7292 0.9077 0.087 Uiso calc R 1 A .
    H H18B 0.3548 0.6935 0.8199 0.087 Uiso calc R 1 . .
    H H18C 0.3692 0.6913 0.9774 0.087 Uiso calc R 1 . .
    C C19 0.2760(6) 0.5904(2) 0.9127(5) 0.0645(14) Uani d . 1 . .
    H H19A 0.3420 0.5913 0.9922 0.077 Uiso calc R 1 A .
    H H19B 0.3405 0.5874 0.8346 0.077 Uiso calc R 1 . .
    H H19C 0.2064 0.5587 0.9166 0.077 Uiso calc R 1 . .
    C C20 -0.0951(6) 0.5615(2) 0.8243(5) 0.0592(13) Uani d . 1 . .
    H H20A -0.0239 0.5425 0.7655 0.071 Uiso calc R 1 A .
    H H20B -0.1990 0.5461 0.8125 0.071 Uiso calc R 1 . .
    H H20C -0.0604 0.5565 0.9161 0.071 Uiso calc R 1 . .
    C C21 0.0542(7) 0.5098(2) 0.3887(5) 0.0637(14) Uani d . 1 . .
    C C22 0.1285(10) 0.4971(3) 0.2562(7) 0.106(3) Uani d . 1 A .
    H H22A 0.2276 0.4786 0.2717 0.128 Uiso calc R 1 . .
    H H22B 0.1453 0.5316 0.2081 0.128 Uiso calc R 1 . .
    H H22C 0.0599 0.4731 0.2041 0.128 Uiso calc R 1 . .
    O O2' 0.3469(4) 0.85034(16) 0.0269(3) 0.0586(9) Uani d . 1 B .
    H H2O' 0.3975 0.8477 -0.0424 0.070 Uiso calc R 1 . .
    O O3' 0.6721(5) 0.77771(15) -0.0252(4) 0.0660(10) Uani d . 1 B .
    O O4' 0.5734(4) 0.93369(14) -0.0081(3) 0.0550(9) Uani d . 1 B .
    O O5' 0.4016(6) 0.9800(2) 0.1187(4) 0.1003(16) Uani d . 1 B .
    O O1' 0.3864(11) 0.8451(4) 0.7516(5) 0.090(3) Uani d PD 0.829(19) B 1
    C C1' 0.6870(10) 0.8126(4) 0.5231(7) 0.064(2) Uani d PD 0.829(19) B 1
    H H1'1 0.7421 0.7807 0.4855 0.077 Uiso calc PR 0.829(19) B 1
    H H1'2 0.7649 0.8368 0.5661 0.077 Uiso calc PR 0.829(19) B 1
    C C2' 0.5725(10) 0.7913(5) 0.6304(8) 0.072(3) Uani d PD 0.829(19) B 1
    H H2'1 0.5420 0.7531 0.6076 0.087 Uiso calc PR 0.829(19) B 1
    H H2'2 0.6284 0.7900 0.7164 0.087 Uiso calc PR 0.829(19) B 1
    O O1* 0.350(5) 0.818(2) 0.746(3) 0.090(3) Uani d PD 0.171(19) B 2
    C C1* 0.666(8) 0.806(2) 0.521(2) 0.064(2) Uani d PD 0.171(19) B 2
    H H1*1 0.6369 0.7680 0.5005 0.077 Uiso calc PR 0.171(19) B 2
    H H1*2 0.7805 0.8085 0.5255 0.077 Uiso calc PR 0.171(19) B 2
    C C2* 0.599(3) 0.8233(17) 0.658(2) 0.039(8) Uani d PD 0.171(19) B 2
    H H2*1 0.6315 0.7962 0.7264 0.047 Uiso calc PR 0.171(19) B 2
    H H2*2 0.6387 0.8599 0.6848 0.047 Uiso calc PR 0.171(19) B 2
    C C3' 0.4290(6) 0.8247(2) 0.6466(4) 0.0588(13) Uani d D 1 . .
    C C4' 0.3273(6) 0.8314(2) 0.5166(4) 0.0476(11) Uani d . 1 B .
    C C5' 0.4329(5) 0.82451(17) 0.3899(4) 0.0399(9) Uani d . 1 . .
    H H5' 0.4410 0.7839 0.3754 0.048 Uiso calc R 1 B .
    C C6' 0.3526(5) 0.84739(19) 0.2639(4) 0.0438(10) Uani d . 1 B .
    H H6'1 0.3479 0.8881 0.2694 0.053 Uiso calc R 1 . .
    H H6'2 0.2454 0.8333 0.2583 0.053 Uiso calc R 1 . .
    C C7' 0.4394(5) 0.83058(19) 0.1374(4) 0.0416(9) Uani d . 1 . .
    H H7' 0.4407 0.7894 0.1331 0.050 Uiso calc R 1 B .
    C C8' 0.6112(5) 0.85099(16) 0.1395(4) 0.0373(9) Uani d . 1 B .
    C C9' 0.6931(5) 0.83068(19) 0.2744(4) 0.0429(10) Uani d . 1 . .
    H H9' 0.6895 0.7895 0.2694 0.051 Uiso calc R 1 B .
    C C10' 0.6046(5) 0.84534(16) 0.4075(3) 0.0415(10) Uani d D 1 B .
    C C11' 0.8721(5) 0.8451(2) 0.2767(5) 0.0597(13) Uani d . 1 B .
    H H11C 0.9092 0.8451 0.3697 0.072 Uiso calc R 1 . .
    H H11D 0.9275 0.8154 0.2305 0.072 Uiso calc R 1 . .
    C C12' 0.9178(6) 0.9010(3) 0.2136(5) 0.0667(14) Uani d . 1 . .
    H H12C 0.8945 0.9313 0.2754 0.080 Uiso calc R 1 B .
    H H12D 1.0302 0.9013 0.1977 0.080 Uiso calc R 1 . .
    C C13' 0.8294(6) 0.9105(2) 0.0819(5) 0.0585(12) Uani d . 1 B .
    H H13' 0.8646 0.9449 0.0370 0.070 Uiso calc R 1 . .
    C C14' 0.6525(5) 0.91288(19) 0.1136(4) 0.0459(10) Uani d . 1 . .
    H H14' 0.6315 0.9366 0.1919 0.055 Uiso calc R 1 B .
    C C15' 0.7050(6) 0.8232(2) 0.0252(4) 0.0501(11) Uani d . 1 . .
    C C16' 0.8382(6) 0.8602(2) -0.0094(5) 0.0587(13) Uani d . 1 B .
    C C17' 0.9457(7) 0.8461(3) -0.0995(6) 0.088(2) Uani d . 1 . .
    H H17C 0.9389 0.8117 -0.1437 0.106 Uiso calc R 1 B .
    H H17D 1.0277 0.8707 -0.1183 0.106 Uiso calc R 1 . .
    C C18' 0.2105(7) 0.7819(3) 0.5205(6) 0.0732(16) Uani d . 1 . .
    H H18D 0.1380 0.7875 0.5924 0.088 Uiso calc R 1 B .
    H H18E 0.2674 0.7475 0.5350 0.088 Uiso calc R 1 . .
    H H18F 0.1532 0.7798 0.4363 0.088 Uiso calc R 1 . .
    C C19' 0.2339(6) 0.8872(2) 0.5239(5) 0.0613(13) Uani d . 1 . .
    H H19D 0.1804 0.8892 0.6081 0.074 Uiso calc R 1 B .
    H H19E 0.1581 0.8887 0.4510 0.074 Uiso calc R 1 . .
    H H19F 0.3054 0.9183 0.5170 0.074 Uiso calc R 1 . .
    C C20' 0.6079(6) 0.9084(2) 0.4436(5) 0.0559(12) Uani d . 1 . .
    H H20D 0.5455 0.9290 0.3788 0.067 Uiso calc R 1 B .
    H H20E 0.7146 0.9217 0.4427 0.067 Uiso calc R 1 . .
    H H20F 0.5657 0.9137 0.5317 0.067 Uiso calc R 1 . .
    C C21' 0.4459(7) 0.9658(2) 0.0084(5) 0.0643(14) Uani d . 1 . .
    C C22' 0.3709(9) 0.9785(3) -0.1242(7) 0.095(2) Uani d . 1 B .
    H H22D 0.2715 0.9594 -0.1315 0.114 Uiso calc R 1 . .
    H H22E 0.4384 0.9661 -0.1948 0.114 Uiso calc R 1 . .
    H H22F 0.3542 1.0183 -0.1320 0.114 Uiso calc R 1 . .
loop_
    _atom_site_aniso_label
    _atom_site_aniso_U_11
    _atom_site_aniso_U_22
    _atom_site_aniso_U_33
    _atom_site_aniso_U_12
    _atom_site_aniso_U_13
    _atom_site_aniso_U_23
    O2 0.053(2) 0.099(3) 0.0356(15) -0.0010(19) 0.0084(15) 0.0041(16)
    O3 0.087(3) 0.059(2) 0.057(2) 0.0069(19) -0.0092(19) 0.0131(17)
    O4 0.063(2) 0.0525(18) 0.0430(16) 0.0125(16) -0.0033(15) -0.0103(13)
    O5 0.112(4) 0.113(4) 0.076(3) 0.068(3) 0.006(3) 0.016(2)
    O1 0.120(4) 0.138(8) 0.033(2) 0.059(6) 0.007(2) 0.027(4)
    C1 0.051(3) 0.097(5) 0.046(3) 0.013(3) 0.007(2) -0.016(3)
    C2 0.095(6) 0.097(8) 0.038(4) 0.032(7) 0.001(4) -0.015(5)
    O1" 0.120(4) 0.138(8) 0.033(2) 0.059(6) 0.007(2) 0.027(4)
    C1" 0.051(3) 0.097(5) 0.046(3) 0.013(3) 0.007(2) -0.016(3)
    C2" 0.095(6) 0.097(8) 0.038(4) 0.032(7) 0.001(4) -0.015(5)
    C3 0.069(4) 0.076(3) 0.033(2) 0.003(3) -0.006(2) 0.000(2)
    C4 0.056(3) 0.064(3) 0.037(2) -0.004(2) 0.002(2) 0.002(2)
    C5 0.045(2) 0.038(2) 0.0333(18) -0.0027(18) -0.0041(17) 0.0023(16)
    C6 0.037(2) 0.061(3) 0.036(2) -0.006(2) 0.0068(18) 0.0014(19)
    C7 0.050(3) 0.053(2) 0.0302(18) 0.002(2) 0.0048(18) 0.0022(17)
    C8 0.038(2) 0.043(2) 0.0332(18) 0.0036(18) -0.0027(17) -0.0001(16)
    C9 0.041(2) 0.046(2) 0.046(2) 0.0038(19) 0.0025(19) -0.0091(18)
    C10 0.044(2) 0.047(2) 0.037(2) -0.001(2) 0.0069(18) 0.0002(18)
    C11 0.037(3) 0.088(4) 0.056(3) 0.006(3) 0.005(2) -0.015(3)
    C12 0.044(3) 0.088(4) 0.069(3) -0.018(3) 0.003(2) -0.013(3)
    C13 0.049(3) 0.060(3) 0.061(3) -0.007(2) -0.005(2) -0.016(2)
    C14 0.054(3) 0.042(2) 0.042(2) 0.001(2) 0.003(2) -0.0048(18)
    C15 0.059(3) 0.052(3) 0.039(2) 0.015(2) -0.001(2) -0.003(2)
    C16 0.048(3) 0.068(3) 0.057(3) 0.011(2) -0.009(2) -0.011(2)
    C17 0.068(4) 0.103(5) 0.100(5) 0.016(4) -0.034(4) -0.010(4)
    C18 0.065(4) 0.098(4) 0.055(3) -0.025(3) -0.010(3) -0.003(3)
    C19 0.055(3) 0.088(4) 0.051(3) 0.011(3) -0.012(2) 0.011(2)
    C20 0.059(3) 0.066(3) 0.052(3) -0.015(2) -0.001(2) 0.015(2)
    C21 0.070(4) 0.063(3) 0.059(3) 0.021(3) 0.004(3) -0.006(2)
    C22 0.128(7) 0.109(5) 0.084(4) 0.039(5) 0.029(4) -0.035(4)
    O2' 0.0475(19) 0.096(3) 0.0321(14) 0.0080(18) -0.0098(13) 0.0048(16)
    O3' 0.075(3) 0.063(2) 0.060(2) 0.0144(19) 0.0030(18) -0.0161(17)
    O4' 0.063(2) 0.0590(19) 0.0433(16) 0.0187(17) 0.0021(15) 0.0113(14)
    O5' 0.121(4) 0.108(3) 0.072(3) 0.068(3) -0.003(3) -0.019(2)
    O1' 0.115(5) 0.125(7) 0.0296(18) 0.023(5) -0.004(2) -0.004(3)
    C1' 0.062(5) 0.087(4) 0.043(2) 0.012(4) -0.013(2) 0.010(3)
    C2' 0.084(6) 0.085(7) 0.048(4) 0.009(5) -0.009(4) 0.025(4)
    O1* 0.115(5) 0.125(7) 0.0296(18) 0.023(5) -0.004(2) -0.004(3)
    C1* 0.062(5) 0.087(4) 0.043(2) 0.012(4) -0.013(2) 0.010(3)
    C2* 0.046(16) 0.046(19) 0.025(11) -0.016(13) -0.019(10) -0.005(12)
    C3' 0.075(4) 0.067(3) 0.033(2) -0.012(3) -0.002(2) 0.005(2)
    C4' 0.053(3) 0.054(3) 0.035(2) -0.003(2) -0.0004(19) 0.0050(19)
    C5' 0.047(2) 0.042(2) 0.0309(18) -0.0028(18) -0.0043(17) 0.0004(16)
    C6' 0.040(2) 0.056(3) 0.035(2) -0.003(2) -0.0070(18) 0.0007(19)
    C7' 0.041(2) 0.052(2) 0.0312(19) 0.000(2) -0.0090(17) -0.0043(18)
    C8' 0.038(2) 0.039(2) 0.0343(19) 0.0083(18) -0.0045(17) 0.0039(16)
    C9' 0.041(2) 0.047(2) 0.041(2) 0.0046(19) -0.0070(18) 0.0029(18)
    C10' 0.043(2) 0.047(2) 0.034(2) -0.0011(19) -0.0075(17) 0.0014(17)
    C11' 0.040(3) 0.082(3) 0.057(3) 0.010(3) -0.010(2) 0.004(2)
    C12' 0.041(3) 0.092(4) 0.067(3) -0.010(3) 0.001(2) 0.004(3)
    C13' 0.058(3) 0.059(3) 0.059(3) -0.001(2) 0.006(2) 0.007(2)
    C14' 0.047(3) 0.049(2) 0.041(2) 0.004(2) -0.004(2) 0.0032(19)
    C15' 0.047(3) 0.062(3) 0.041(2) 0.014(2) -0.002(2) 0.006(2)
    C16' 0.052(3) 0.079(3) 0.045(2) 0.014(3) 0.004(2) 0.011(2)
    C17' 0.071(4) 0.115(5) 0.080(4) 0.029(4) 0.029(3) 0.008(4)
    C18' 0.078(4) 0.084(4) 0.057(3) -0.028(3) 0.006(3) 0.009(3)
    C19' 0.056(3) 0.076(3) 0.052(3) 0.013(3) 0.007(2) 0.001(2)
    C20' 0.059(3) 0.055(3) 0.054(3) -0.012(2) -0.001(2) -0.013(2)
    C21' 0.075(4) 0.051(3) 0.066(3) 0.024(3) -0.006(3) 0.006(2)
    C22' 0.092(5) 0.100(5) 0.091(4) 0.042(4) -0.018(4) 0.027(4)
_geom_special_details
;
All e.s.d.'s (except the e.s.d. in the dihedral angle between two l.s. planes)
are estimated using the full covariance matrix. The cell e.s.d.'s are taken
into account individually in the estimation of e.s.d.'s in distances, angles
and torsion angles; correlations between e.s.d.'s in cell parameters are only
used when they are defined by crystal symmetry. An approximate (isotropic)
treatment of cell e.s.d.'s is used for estimating e.s.d.'s involving l.s.
planes.
;
loop_
    _geom_bond_atom_site_label_1
    _geom_bond_atom_site_label_2
    _geom_bond_site_symmetry_2
    _geom_bond_distance
    _geom_bond_publ_flag
    O2 C7 . 1.416(5) ?
    O2 H2O . 0.8200 ?
    O3 C15 . 1.218(6) ?
    O4 C21 . 1.344(6) ?
    O4 C14 . 1.447(5) ?
    O5 C21 . 1.195(6) ?
    O1 C3 . 1.212(3) ?
    C1 C2 . 1.540(3) ?
    C1 C10 . 1.543(3) ?
    C1 H1A . 0.9700 ?
    C1 H1B . 0.9700 ?
    C2 C3 . 1.488(11) ?
    C2 H2A . 0.9700 ?
    C2 H2B . 0.9700 ?
    O1" C3 . 1.212(3) ?
    C1" C2" . 1.540(3) ?
    C1" C10 . 1.541(3) ?
    C1" H1C . 0.9700 ?
    C1" H1D . 0.9700 ?
    C2" C3 . 1.45(3) ?
    C2" H2C . 0.9700 ?
    C2" H2D . 0.9700 ?
    C3 C4 . 1.499(6) ?
    C4 C19 . 1.532(7) ?
    C4 C18 . 1.553(7) ?
    C4 C5 . 1.565(6) ?
    C5 C6 . 1.530(5) ?
    C5 C10 . 1.553(6) ?
    C5 H5 . 0.9800 ?
    C6 C7 . 1.502(6) ?
    C6 H6A . 0.9700 ?
    C6 H6B . 0.9700 ?
    C7 C8 . 1.533(6) ?
    C7 H7 . 0.9800 ?
    C8 C15 . 1.533(6) ?
    C8 C14 . 1.541(6) ?
    C8 C9 . 1.580(5) ?
    C9 C11 . 1.562(6) ?
    C9 C10 . 1.563(6) ?
    C9 H9 . 0.9800 ?
    C10 C20 . 1.543(7) ?
    C11 C12 . 1.524(8) ?
    C11 H11A . 0.9700 ?
    C11 H11B . 0.9700 ?
    C12 C13 . 1.540(7) ?
    C12 H12A . 0.9700 ?
    C12 H12B . 0.9700 ?
    C13 C16 . 1.502(7) ?
    C13 C14 . 1.528(7) ?
    C13 H13 . 0.9800 ?
    C14 H14 . 0.9800 ?
    C15 C16 . 1.487(7) ?
    C16 C17 . 1.342(8) ?
    C17 H17A . 0.9300 ?
    C17 H17B . 0.9300 ?
    C18 H18A . 0.9600 ?
    C18 H18B . 0.9600 ?
    C18 H18C . 0.9600 ?
    C19 H19A . 0.9600 ?
    C19 H19B . 0.9600 ?
    C19 H19C . 0.9600 ?
    C20 H20A . 0.9600 ?
    C20 H20B . 0.9600 ?
    C20 H20C . 0.9600 ?
    C21 C22 . 1.499(8) ?
    C22 H22A . 0.9600 ?
    C22 H22B . 0.9600 ?
    C22 H22C . 0.9600 ?
    O2' C7' . 1.417(5) ?
    O2' H2O' . 0.8200 ?
    O3' C15' . 1.223(6) ?
    O4' C21' . 1.337(6) ?
    O4' C14' . 1.458(5) ?
    O5' C21' . 1.213(6) ?
    O1' C3' . 1.211(3) ?
    C1' C2' . 1.540(3) ?
    C1' C10' . 1.543(3) ?
    C1' H1'1 . 0.9700 ?
    C1' H1'2 . 0.9700 ?
    C2' C3' . 1.464(3) ?
    C2' H2'1 . 0.9700 ?
    C2' H2'2 . 0.9700 ?
    O1* C3' . 1.210(3) ?
    C1* C2* . 1.540(3) ?
    C1* C10' . 1.541(3) ?
    C1* H1*1 . 0.9700 ?
    C1* H1*2 . 0.9700 ?
    C2* C3' . 1.45(3) ?
    C2* H2*1 . 0.9700 ?
    C2* H2*2 . 0.9700 ?
    C3' C4' . 1.548(6) ?
    C4' C18' . 1.541(7) ?
    C4' C19' . 1.548(7) ?
    C4' C5' . 1.567(6) ?
    C5' C6' . 1.515(5) ?
    C5' C10' . 1.545(6) ?
    C5' H5' . 0.9800 ?
    C6' C7' . 1.521(5) ?
    C6' H6'1 . 0.9700 ?
    C6' H6'2 . 0.9700 ?
    C7' C8' . 1.536(6) ?
    C7' H7' . 0.9800 ?
    C8' C14' . 1.536(6) ?
    C8' C15' . 1.546(6) ?
    C8' C9' . 1.574(5) ?
    C9' C11' . 1.558(6) ?
    C9' C10' . 1.571(5) ?
    C9' H9' . 0.9800 ?
    C10' C20' . 1.542(6) ?
    C11' C12' . 1.521(8) ?
    C11' H11C . 0.9700 ?
    C11' H11D . 0.9700 ?
    C12' C13' . 1.512(8) ?
    C12' H12C . 0.9700 ?
    C12' H12D . 0.9700 ?
    C13' C16' . 1.504(7) ?
    C13' C14' . 1.540(7) ?
    C13' H13' . 0.9800 ?
    C14' H14' . 0.9800 ?
    C15' C16' . 1.478(7) ?
    C16' C17' . 1.332(7) ?
    C17' H17C . 0.9300 ?
    C17' H17D . 0.9300 ?
    C18' H18D . 0.9600 ?
    C18' H18E . 0.9600 ?
    C18' H18F . 0.9600 ?
    C19' H19D . 0.9600 ?
    C19' H19E . 0.9600 ?
    C19' H19F . 0.9600 ?
    C20' H20D . 0.9600 ?
    C20' H20E . 0.9600 ?
    C20' H20F . 0.9600 ?
    C21' C22' . 1.482(8) ?
    C22' H22D . 0.9600 ?
    C22' H22E . 0.9600 ?
    C22' H22F . 0.9600 ?
loop_
    _geom_angle_atom_site_label_1
    _geom_angle_atom_site_label_2
    _geom_angle_atom_site_label_3
    _geom_angle_site_symmetry_1
    _geom_angle_site_symmetry_3
    _geom_angle
    _geom_angle_publ_flag
    C7 O2 H2O . . 109.5 ?
    C21 O4 C14 . . 116.2(4) ?
    C2 C1 C10 . . 115.1(7) ?
    C2 C1 H1A . . 108.5 ?
    C10 C1 H1A . . 108.5 ?
    C2 C1 H1B . . 108.5 ?
    C10 C1 H1B . . 108.5 ?
    H1A C1 H1B . . 107.5 ?
    C3 C2 C1 . . 116.7(7) ?
    C3 C2 H2A . . 108.1 ?
    C1 C2 H2A . . 108.1 ?
    C3 C2 H2B . . 108.1 ?
    C1 C2 H2B . . 108.1 ?
    H2A C2 H2B . . 107.3 ?
    C2" C1" C10 . . 112.6(12) ?
    C2" C1" H1C . . 109.1 ?
    C10 C1" H1C . . 109.1 ?
    C2" C1" H1D . . 109.1 ?
    C10 C1" H1D . . 109.1 ?
    H1C C1" H1D . . 107.8 ?
    C3 C2" C1" . . 112.7(19) ?
    C3 C2" H2C . . 109.0 ?
    C1" C2" H2C . . 109.0 ?
    C3 C2" H2D . . 109.0 ?
    C1" C2" H2D . . 109.0 ?
    H2C C2" H2D . . 107.8 ?
    O1" C3 O1 . . 43.4(7) ?
    O1" C3 C2" . . 112.3(12) ?
    O1 C3 C2" . . 102.0(10) ?
    O1" C3 C2 . . 106.7(9) ?
    O1 C3 C2 . . 123.3(6) ?
    C2" C3 C2 . . 35.4(9) ?
    O1" C3 C4 . . 121.0(9) ?
    O1 C3 C4 . . 120.7(6) ?
    C2" C3 C4 . . 126.3(8) ?
    C2 C3 C4 . . 115.9(5) ?
    C3 C4 C19 . . 109.3(4) ?
    C3 C4 C18 . . 106.0(4) ?
    C19 C4 C18 . . 107.2(4) ?
    C3 C4 C5 . . 111.8(4) ?
    C19 C4 C5 . . 114.1(4) ?
    C18 C4 C5 . . 108.0(4) ?
    C6 C5 C10 . . 110.9(3) ?
    C6 C5 C4 . . 113.5(4) ?
    C10 C5 C4 . . 115.4(3) ?
    C6 C5 H5 . . 105.4 ?
    C10 C5 H5 . . 105.4 ?
    C4 C5 H5 . . 105.4 ?
    C7 C6 C5 . . 112.1(4) ?
    C7 C6 H6A . . 109.2 ?
    C5 C6 H6A . . 109.2 ?
    C7 C6 H6B . . 109.2 ?
    C5 C6 H6B . . 109.2 ?
    H6A C6 H6B . . 107.9 ?
    O2 C7 C6 . . 106.6(4) ?
    O2 C7 C8 . . 115.1(4) ?
    C6 C7 C8 . . 113.5(3) ?
    O2 C7 H7 . . 107.1 ?
    C6 C7 H7 . . 107.1 ?
    C8 C7 H7 . . 107.1 ?
    C15 C8 C7 . . 110.2(4) ?
    C15 C8 C14 . . 99.6(3) ?
    C7 C8 C14 . . 121.8(4) ?
    C15 C8 C9 . . 105.7(3) ?
    C7 C8 C9 . . 108.0(3) ?
    C14 C8 C9 . . 110.3(3) ?
    C11 C9 C10 . . 114.7(4) ?
    C11 C9 C8 . . 110.8(3) ?
    C10 C9 C8 . . 115.9(3) ?
    C11 C9 H9 . . 104.7 ?
    C10 C9 H9 . . 104.7 ?
    C8 C9 H9 . . 104.7 ?
    C1" C10 C20 . . 106.6(18) ?
    C1" C10 C1 . . 4.2(17) ?
    C20 C10 C1 . . 109.7(9) ?
    C1" C10 C5 . . 107.1(16) ?
    C20 C10 C5 . . 111.7(4) ?
    C1 C10 C5 . . 108.0(7) ?
    C1" C10 C9 . . 109.7(9) ?
    C20 C10 C9 . . 114.3(4) ?
    C1 C10 C9 . . 105.6(6) ?
    C5 C10 C9 . . 107.2(3) ?
    C12 C11 C9 . . 117.1(4) ?
    C12 C11 H11A . . 108.0 ?
    C9 C11 H11A . . 108.0 ?
    C12 C11 H11B . . 108.0 ?
    C9 C11 H11B . . 108.0 ?
    H11A C11 H11B . . 107.3 ?
    C11 C12 C13 . . 110.3(4) ?
    C11 C12 H12A . . 109.6 ?
    C13 C12 H12A . . 109.6 ?
    C11 C12 H12B . . 109.6 ?
    C13 C12 H12B . . 109.6 ?
    H12A C12 H12B . . 108.1 ?
    C16 C13 C14 . . 102.8(4) ?
    C16 C13 C12 . . 112.0(4) ?
    C14 C13 C12 . . 107.0(4) ?
    C16 C13 H13 . . 111.5 ?
    C14 C13 H13 . . 111.5 ?
    C12 C13 H13 . . 111.5 ?
    O4 C14 C13 . . 106.6(4) ?
    O4 C14 C8 . . 110.8(3) ?
    C13 C14 C8 . . 103.0(4) ?
    O4 C14 H14 . . 112.0 ?
    C13 C14 H14 . . 112.0 ?
    C8 C14 H14 . . 112.0 ?
    O3 C15 C16 . . 125.9(5) ?
    O3 C15 C8 . . 125.3(5) ?
    C16 C15 C8 . . 108.7(4) ?
    C17 C16 C15 . . 123.8(5) ?
    C17 C16 C13 . . 129.7(6) ?
    C15 C16 C13 . . 106.3(4) ?
    C16 C17 H17A . . 120.0 ?
    C16 C17 H17B . . 120.0 ?
    H17A C17 H17B . . 120.0 ?
    C4 C18 H18A . . 109.5 ?
    C4 C18 H18B . . 109.5 ?
    H18A C18 H18B . . 109.5 ?
    C4 C18 H18C . . 109.5 ?
    H18A C18 H18C . . 109.5 ?
    H18B C18 H18C . . 109.5 ?
    C4 C19 H19A . . 109.5 ?
    C4 C19 H19B . . 109.5 ?
    H19A C19 H19B . . 109.5 ?
    C4 C19 H19C . . 109.5 ?
    H19A C19 H19C . . 109.5 ?
    H19B C19 H19C . . 109.5 ?
    C10 C20 H20A . . 109.5 ?
    C10 C20 H20B . . 109.5 ?
    H20A C20 H20B . . 109.5 ?
    C10 C20 H20C . . 109.5 ?
    H20A C20 H20C . . 109.5 ?
    H20B C20 H20C . . 109.5 ?
    O5 C21 O4 . . 123.1(5) ?
    O5 C21 C22 . . 126.1(6) ?
    O4 C21 C22 . . 110.7(5) ?
    C21 C22 H22A . . 109.5 ?
    C21 C22 H22B . . 109.5 ?
    H22A C22 H22B . . 109.5 ?
    C21 C22 H22C . . 109.5 ?
    H22A C22 H22C . . 109.5 ?
    H22B C22 H22C . . 109.5 ?
    C7' O2' H2O' . . 109.5 ?
    C21' O4' C14' . . 117.0(4) ?
    C2' C1' C10' . . 113.4(5) ?
    C2' C1' H1'1 . . 108.9 ?
    C10' C1' H1'1 . . 108.9 ?
    C2' C1' H1'2 . . 108.9 ?
    C10' C1' H1'2 . . 108.9 ?
    H1'1 C1' H1'2 . . 107.7 ?
    C3' C2' C1' . . 115.7(5) ?
    C3' C2' H2'1 . . 108.4 ?
    C1' C2' H2'1 . . 108.4 ?
    C3' C2' H2'2 . . 108.4 ?
    C1' C2' H2'2 . . 108.4 ?
    H2'1 C2' H2'2 . . 107.4 ?
    C2* C1* C10' . . 111.4(16) ?
    C2* C1* H1*1 . . 109.3 ?
    C10' C1* H1*1 . . 109.3 ?
    C2* C1* H1*2 . . 109.3 ?
    C10' C1* H1*2 . . 109.3 ?
    H1*1 C1* H1*2 . . 108.0 ?
    C3' C2* C1* . . 109(3) ?
    C3' C2* H2*1 . . 110.0 ?
    C1* C2* H2*1 . . 110.0 ?
    C3' C2* H2*2 . . 110.0 ?
    C1* C2* H2*2 . . 110.0 ?
    H2*1 C2* H2*2 . . 108.3 ?
    O1* C3' O1' . . 34(2) ?
    O1* C3' C2* . . 120(2) ?
    O1' C3' C2* . . 104.7(12) ?
    O1* C3' C2' . . 120(2) ?
    O1' C3' C2' . . 125.0(7) ?
    C2* C3' C2' . . 33.5(12) ?
    O1* C3' C4' . . 113(2) ?
    O1' C3' C4' . . 120.4(5) ?
    C2* C3' C4' . . 127.6(10) ?
    C2' C3' C4' . . 114.6(5) ?
    C18' C4' C19' . . 108.9(4) ?
    C18' C4' C3' . . 104.4(4) ?
    C19' C4' C3' . . 109.2(4) ?
    C18' C4' C5' . . 108.5(4) ?
    C19' C4' C5' . . 115.3(3) ?
    C3' C4' C5' . . 109.9(4) ?
    C6' C5' C10' . . 112.8(3) ?
    C6' C5' C4' . . 111.8(4) ?
    C10' C5' C4' . . 115.3(3) ?
    C6' C5' H5' . . 105.3 ?
    C10' C5' H5' . . 105.3 ?
    C4' C5' H5' . . 105.3 ?
    C5' C6' C7' . . 111.8(4) ?
    C5' C6' H6'1 . . 109.3 ?
    C7' C6' H6'1 . . 109.3 ?
    C5' C6' H6'2 . . 109.3 ?
    C7' C6' H6'2 . . 109.3 ?
    H6'1 C6' H6'2 . . 107.9 ?
    O2' C7' C6' . . 106.4(3) ?
    O2' C7' C8' . . 114.7(3) ?
    C6' C7' C8' . . 112.3(3) ?
    O2' C7' H7' . . 107.7 ?
    C6' C7' H7' . . 107.7 ?
    C8' C7' H7' . . 107.7 ?
    C14' C8' C7' . . 121.3(3) ?
    C14' C8' C15' . . 99.5(3) ?
    C7' C8' C15' . . 110.9(3) ?
    C14' C8' C9' . . 109.8(3) ?
    C7' C8' C9' . . 108.6(3) ?
    C15' C8' C9' . . 105.6(3) ?
    C11' C9' C10' . . 114.8(4) ?
    C11' C9' C8' . . 111.1(3) ?
    C10' C9' C8' . . 116.0(3) ?
    C11' C9' H9' . . 104.5 ?
    C10' C9' H9' . . 104.5 ?
    C8' C9' H9' . . 104.5 ?
    C1* C10' C20' . . 114(2) ?
    C1* C10' C1' . . 8(3) ?
    C20' C10' C1' . . 108.2(5) ?
    C1* C10' C5' . . 101(3) ?
    C20' C10' C5' . . 110.6(4) ?
    C1' C10' C5' . . 109.6(5) ?
    C1* C10' C9' . . 108.7(12) ?
    C20' C10' C9' . . 113.8(3) ?
    C1' C10' C9' . . 107.2(4) ?
    C5' C10' C9' . . 107.3(3) ?
    C12' C11' C9' . . 116.3(4) ?
    C12' C11' H11C . . 108.2 ?
    C9' C11' H11C . . 108.2 ?
    C12' C11' H11D . . 108.2 ?
    C9' C11' H11D . . 108.2 ?
    H11C C11' H11D . . 107.4 ?
    C13' C12' C11' . . 111.2(4) ?
    C13' C12' H12C . . 109.4 ?
    C11' C12' H12C . . 109.4 ?
    C13' C12' H12D . . 109.4 ?
    C11' C12' H12D . . 109.4 ?
    H12C C12' H12D . . 108.0 ?
    C16' C13' C12' . . 111.9(4) ?
    C16' C13' C14' . . 102.2(4) ?
    C12' C13' C14' . . 107.4(4) ?
    C16' C13' H13' . . 111.6 ?
    C12' C13' H13' . . 111.6 ?
    C14' C13' H13' . . 111.6 ?
    O4' C14' C8' . . 111.2(4) ?
    O4' C14' C13' . . 106.2(3) ?
    C8' C14' C13' . . 103.0(3) ?
    O4' C14' H14' . . 112.0 ?
    C8' C14' H14' . . 112.0 ?
    C13' C14' H14' . . 112.0 ?
    O3' C15' C16' . . 127.0(4) ?
    O3' C15' C8' . . 124.2(4) ?
    C16' C15' C8' . . 108.8(4) ?
    C17' C16' C15' . . 122.9(6) ?
    C17' C16' C13' . . 130.3(6) ?
    C15' C16' C13' . . 106.7(4) ?
    C16' C17' H17C . . 120.0 ?
    C16' C17' H17D . . 120.0 ?
    H17C C17' H17D . . 120.0 ?
    C4' C18' H18D . . 109.5 ?
    C4' C18' H18E . . 109.5 ?
    H18D C18' H18E . . 109.5 ?
    C4' C18' H18F . . 109.5 ?
    H18D C18' H18F . . 109.5 ?
    H18E C18' H18F . . 109.5 ?
    C4' C19' H19D . . 109.5 ?
    C4' C19' H19E . . 109.5 ?
    H19D C19' H19E . . 109.5 ?
    C4' C19' H19F . . 109.5 ?
    H19D C19' H19F . . 109.5 ?
    H19E C19' H19F . . 109.5 ?
    C10' C20' H20D . . 109.5 ?
    C10' C20' H20E . . 109.5 ?
    H20D C20' H20E . . 109.5 ?
    C10' C20' H20F . . 109.5 ?
    H20D C20' H20F . . 109.5 ?
    H20E C20' H20F . . 109.5 ?
    O5' C21' O4' . . 122.3(5) ?
    O5' C21' C22' . . 127.6(5) ?
    O4' C21' C22' . . 110.1(5) ?
    C21' C22' H22D . . 109.5 ?
    C21' C22' H22E . . 109.5 ?
    H22D C22' H22E . . 109.5 ?
    C21' C22' H22F . . 109.5 ?
    H22D C22' H22F . . 109.5 ?
    H22E C22' H22F . . 109.5 ?
loop_
    _geom_torsion_atom_site_label_1
    _geom_torsion_atom_site_label_2
    _geom_torsion_atom_site_label_3
    _geom_torsion_atom_site_label_4
    _geom_torsion_site_symmetry_1
    _geom_torsion_site_symmetry_2
    _geom_torsion_site_symmetry_3
    _geom_torsion_site_symmetry_4
    _geom_torsion
    _geom_torsion_publ_flag
    C10 C1 C2 C3 . . . . -21(2) ?
    C10 C1" C2" C3 . . . . 47(4) ?
    C1" C2" C3 O1" . . . . 147(2) ?
    C1" C2" C3 O1 . . . . -169(2) ?
    C1" C2" C3 C2 . . . . 59(2) ?
    C1" C2" C3 C4 . . . . -26(3) ?
    C1 C2 C3 O1" . . . . -172.2(14) ?
    C1 C2 C3 O1 . . . . -127.4(14) ?
    C1 C2 C3 C2" . . . . -67(2) ?
    C1 C2 C3 C4 . . . . 49.8(13) ?
    O1" C3 C4 C19 . . . . 80.5(11) ?
    O1 C3 C4 C19 . . . . 29.5(9) ?
    C2" C3 C4 C19 . . . . -107.9(14) ?
    C2 C3 C4 C19 . . . . -147.8(7) ?
    O1" C3 C4 C18 . . . . -34.7(11) ?
    O1 C3 C4 C18 . . . . -85.8(8) ?
    C2" C3 C4 C18 . . . . 136.9(14) ?
    C2 C3 C4 C18 . . . . 97.0(7) ?
    O1" C3 C4 C5 . . . . -152.2(10) ?
    O1 C3 C4 C5 . . . . 156.8(7) ?
    C2" C3 C4 C5 . . . . 19.4(15) ?
    C2 C3 C4 C5 . . . . -20.5(8) ?
    C3 C4 C5 C6 . . . . -163.8(4) ?
    C19 C4 C5 C6 . . . . -39.2(5) ?
    C18 C4 C5 C6 . . . . 79.9(5) ?
    C3 C4 C5 C10 . . . . -34.3(5) ?
    C19 C4 C5 C10 . . . . 90.3(5) ?
    C18 C4 C5 C10 . . . . -150.6(4) ?
    C10 C5 C6 C7 . . . . 60.0(5) ?
    C4 C5 C6 C7 . . . . -168.2(4) ?
    C5 C6 C7 O2 . . . . 174.2(3) ?
    C5 C6 C7 C8 . . . . -58.2(5) ?
    O2 C7 C8 C15 . . . . -70.4(5) ?
    C6 C7 C8 C15 . . . . 166.5(3) ?
    O2 C7 C8 C14 . . . . 45.5(5) ?
    C6 C7 C8 C14 . . . . -77.6(5) ?
    O2 C7 C8 C9 . . . . 174.6(3) ?
    C6 C7 C8 C9 . . . . 51.5(5) ?
    C15 C8 C9 C11 . . . . 57.6(5) ?
    C7 C8 C9 C11 . . . . 175.5(4) ?
    C14 C8 C9 C11 . . . . -49.2(5) ?
    C15 C8 C9 C10 . . . . -169.5(4) ?
    C7 C8 C9 C10 . . . . -51.6(5) ?
    C14 C8 C9 C10 . . . . 83.7(4) ?
    C2" C1" C10 C20 . . . . 58(3) ?
    C2" C1" C10 C5 . . . . -61(3) ?
    C2" C1" C10 C9 . . . . -177(2) ?
    C2 C1 C10 C20 . . . . 91.6(15) ?
    C2 C1 C10 C5 . . . . -30.3(17) ?
    C2 C1 C10 C9 . . . . -144.8(13) ?
    C6 C5 C10 C1" . . . . -173.6(14) ?
    C4 C5 C10 C1" . . . . 55.6(14) ?
    C6 C5 C10 C20 . . . . 70.0(4) ?
    C4 C5 C10 C20 . . . . -60.8(4) ?
    C6 C5 C10 C1 . . . . -169.3(8) ?
    C4 C5 C10 C1 . . . . 59.9(9) ?
    C6 C5 C10 C9 . . . . -55.9(4) ?
    C4 C5 C10 C9 . . . . 173.3(3) ?
    C11 C9 C10 C1" . . . . -59(2) ?
    C8 C9 C10 C1" . . . . 170(2) ?
    C11 C9 C10 C20 . . . . 61.0(5) ?
    C8 C9 C10 C20 . . . . -70.1(5) ?
    C11 C9 C10 C1 . . . . -59.7(10) ?
    C8 C9 C10 C1 . . . . 169.2(9) ?
    C11 C9 C10 C5 . . . . -174.7(4) ?
    C8 C9 C10 C5 . . . . 54.2(4) ?
    C10 C9 C11 C12 . . . . -97.5(5) ?
    C8 C9 C11 C12 . . . . 36.1(6) ?
    C9 C11 C12 C13 . . . . -42.9(7) ?
    C11 C12 C13 C16 . . . . -49.3(6) ?
    C11 C12 C13 C14 . . . . 62.6(6) ?
    C21 O4 C14 C13 . . . . -149.3(4) ?
    C21 O4 C14 C8 . . . . 99.4(5) ?
    C16 C13 C14 O4 . . . . -74.1(4) ?
    C12 C13 C14 O4 . . . . 167.8(4) ?
    C16 C13 C14 C8 . . . . 42.5(4) ?
    C12 C13 C14 C8 . . . . -75.6(4) ?
    C15 C8 C14 O4 . . . . 71.9(4) ?
    C7 C8 C14 O4 . . . . -49.2(5) ?
    C9 C8 C14 O4 . . . . -177.3(3) ?
    C15 C8 C14 C13 . . . . -41.7(4) ?
    C7 C8 C14 C13 . . . . -162.8(4) ?
    C9 C8 C14 C13 . . . . 69.1(4) ?
    C7 C8 C15 O3 . . . . -24.0(6) ?
    C14 C8 C15 O3 . . . . -153.2(4) ?
    C9 C8 C15 O3 . . . . 92.4(5) ?
    C7 C8 C15 C16 . . . . 155.7(3) ?
    C14 C8 C15 C16 . . . . 26.5(4) ?
    C9 C8 C15 C16 . . . . -87.9(4) ?
    O3 C15 C16 C17 . . . . -6.3(8) ?
    C8 C15 C16 C17 . . . . 174.1(5) ?
    O3 C15 C16 C13 . . . . 178.7(4) ?
    C8 C15 C16 C13 . . . . -1.0(5) ?
    C14 C13 C16 C17 . . . . 159.8(5) ?
    C12 C13 C16 C17 . . . . -85.6(7) ?
    C14 C13 C16 C15 . . . . -25.4(4) ?
    C12 C13 C16 C15 . . . . 89.1(5) ?
    C14 O4 C21 O5 . . . . 6.5(8) ?
    C14 O4 C21 C22 . . . . -175.3(5) ?
    C10' C1' C2' C3' . . . . -28.0(14) ?
    C10' C1* C2* C3' . . . . 54(6) ?
    C1* C2* C3' O1* . . . . 156(4) ?
    C1* C2* C3' O1' . . . . -171(3) ?
    C1* C2* C3' C2' . . . . 56(3) ?
    C1* C2* C3' C4' . . . . -22(4) ?
    C1' C2' C3' O1* . . . . -164(3) ?
    C1' C2' C3' O1' . . . . -124.4(13) ?
    C1' C2' C3' C2* . . . . -64(2) ?
    C1' C2' C3' C4' . . . . 57.3(12) ?
    O1* C3' C4' C18' . . . . -50(3) ?
    O1' C3' C4' C18' . . . . -87.0(8) ?
    C2* C3' C4' C18' . . . . 128(2) ?
    C2' C3' C4' C18' . . . . 91.3(7) ?
    O1* C3' C4' C19' . . . . 66(3) ?
    O1' C3' C4' C19' . . . . 29.4(9) ?
    C2* C3' C4' C19' . . . . -116(2) ?
    C2' C3' C4' C19' . . . . -152.3(6) ?
    O1* C3' C4' C5' . . . . -166(3) ?
    O1' C3' C4' C5' . . . . 156.8(8) ?
    C2* C3' C4' C5' . . . . 12(2) ?
    C2' C3' C4' C5' . . . . -24.8(7) ?
    C18' C4' C5' C6' . . . . 83.3(5) ?
    C19' C4' C5' C6' . . . . -39.1(5) ?
    C3' C4' C5' C6' . . . . -163.1(4) ?
    C18' C4' C5' C10' . . . . -146.2(4) ?
    C19' C4' C5' C10' . . . . 91.3(5) ?
    C3' C4' C5' C10' . . . . -32.6(5) ?
    C10' C5' C6' C7' . . . . 59.5(5) ?
    C4' C5' C6' C7' . . . . -168.8(4) ?
    C5' C6' C7' O2' . . . . 175.4(3) ?
    C5' C6' C7' C8' . . . . -58.4(5) ?
    O2' C7' C8' C14' . . . . 45.9(5) ?
    C6' C7' C8' C14' . . . . -75.7(5) ?
    O2' C7' C8' C15' . . . . -70.0(4) ?
    C6' C7' C8' C15' . . . . 168.3(4) ?
    O2' C7' C8' C9' . . . . 174.4(3) ?
    C6' C7' C8' C9' . . . . 52.8(4) ?
    C14' C8' C9' C11' . . . . -50.7(4) ?
    C7' C8' C9' C11' . . . . 174.6(4) ?
    C15' C8' C9' C11' . . . . 55.7(5) ?
    C14' C8' C9' C10' . . . . 82.8(4) ?
    C7' C8' C9' C10' . . . . -51.9(4) ?
    C15' C8' C9' C10' . . . . -170.8(4) ?
    C2* C1* C10' C20' . . . . 45(6) ?
    C2* C1* C10' C1' . . . . 92(11) ?
    C2* C1* C10' C5' . . . . -74(5) ?
    C2* C1* C10' C9' . . . . 173(4) ?
    C2' C1' C10' C1* . . . . -43(9) ?
    C2' C1' C10' C20' . . . . 92.9(9) ?
    C2' C1' C10' C5' . . . . -27.7(10) ?
    C2' C1' C10' C9' . . . . -143.9(8) ?
    C6' C5' C10' C1* . . . . -168.0(14) ?
    C4' C5' C10' C1* . . . . 62.0(14) ?
    C6' C5' C10' C20' . . . . 70.6(4) ?
    C4' C5' C10' C20' . . . . -59.4(4) ?
    C6' C5' C10' C1' . . . . -170.3(5) ?
    C4' C5' C10' C1' . . . . 59.7(6) ?
    C6' C5' C10' C9' . . . . -54.1(4) ?
    C4' C5' C10' C9' . . . . 175.9(3) ?
    C11' C9' C10' C1* . . . . -67(3) ?
    C8' C9' C10' C1* . . . . 161(3) ?
    C11' C9' C10' C20' . . . . 61.1(5) ?
    C8' C9' C10' C20' . . . . -70.7(5) ?
    C11' C9' C10' C1' . . . . -58.6(6) ?
    C8' C9' C10' C1' . . . . 169.7(6) ?
    C11' C9' C10' C5' . . . . -176.3(4) ?
    C8' C9' C10' C5' . . . . 52.0(4) ?
    C10' C9' C11' C12' . . . . -96.8(5) ?
    C8' C9' C11' C12' . . . . 37.2(6) ?
    C9' C11' C12' C13' . . . . -43.4(6) ?
    C11' C12' C13' C16' . . . . -49.3(6) ?
    C11' C12' C13' C14' . . . . 62.1(5) ?
    C21' O4' C14' C8' . . . . 102.2(5) ?
    C21' O4' C14' C13' . . . . -146.4(4) ?
    C7' C8' C14' O4' . . . . -49.8(5) ?
    C15' C8' C14' O4' . . . . 71.8(4) ?
    C9' C8' C14' O4' . . . . -177.8(3) ?
    C7' C8' C14' C13' . . . . -163.2(4) ?
    C15' C8' C14' C13' . . . . -41.6(4) ?
    C9' C8' C14' C13' . . . . 68.9(4) ?
    C16' C13' C14' O4' . . . . -73.8(4) ?
    C12' C13' C14' O4' . . . . 168.3(4) ?
    C16' C13' C14' C8' . . . . 43.1(4) ?
    C12' C13' C14' C8' . . . . -74.7(4) ?
    C14' C8' C15' O3' . . . . -154.8(5) ?
    C7' C8' C15' O3' . . . . -26.0(6) ?
    C9' C8' C15' O3' . . . . 91.4(5) ?
    C14' C8' C15' C16' . . . . 25.8(4) ?
    C7' C8' C15' C16' . . . . 154.7(4) ?
    C9' C8' C15' C16' . . . . -87.9(4) ?
    O3' C15' C16' C17' . . . . -3.1(8) ?
    C8' C15' C16' C17' . . . . 176.2(5) ?
    O3' C15' C16' C13' . . . . -179.1(5) ?
    C8' C15' C16' C13' . . . . 0.3(5) ?
    C12' C13' C16' C17' . . . . -87.3(7) ?
    C14' C13' C16' C17' . . . . 158.1(6) ?
    C12' C13' C16' C15' . . . . 88.2(5) ?
    C14' C13' C16' C15' . . . . -26.4(5) ?
    C14' O4' C21' O5' . . . . 4.0(8) ?
    C14' O4' C21' C22' . . . . -174.3(5) ?
loop_
    _geom_hbond_atom_site_label_D
    _geom_hbond_atom_site_label_H
    _geom_hbond_atom_site_label_A
    _geom_hbond_site_symmetry_A
    _geom_hbond_distance_DH
    _geom_hbond_distance_HA
    _geom_hbond_distance_DA
    _geom_hbond_angle_DHA
    _geom_hbond_publ_flag
    O2 H2O O1 1_554 0.82 2.09 2.747(6) 136.8 yes
    O2 H2O O1 1_554 0.82 2.09 2.747(6) 136.8 yes
    O2' H2O' O1' 1_554 0.82 2.05 2.764(5) 145.7 yes
    O2' H2O' O1* 1_554 0.82 2.24 2.89(3) 136.3 yes
