# Supplementary material for: An ent-kaurane diterpenoid from Isodon japonica var. glaucocalyx
Source: Acta Crystallogr Sect E Struct Rep Online. 2009 Jul 18;65(Pt 8):o1898. doi: 10.1107/S1600536809027159 (PMC2977125; doi:10.1107/S1600536809027159)
Supplement: Supplementary file 2 [file e-65-o1898-Isup2.hkl]

# 
# h,k,l, Fc-squared, Fo-squared, sigma(Fo-squared) and status flag 
# 
data_I
_shelx_title ' Y2431 in P2(1)' 
_shelx_refln_list_code          4 
_shelx_F_calc_maximum      208.43 
_exptl_crystal_F_000       808.00 
_reflns_d_resolution_high  0.7703 
 
loop_ 
 _symmetry_equiv_pos_as_xyz 
 'x, y, z' 
 '-x, y+1/2, -z' 
 
_cell_length_a     8.4851 
_cell_length_b    23.7858 
_cell_length_c     9.9300 
_cell_angle_alpha  90.000 
_cell_angle_beta   91.039 
_cell_angle_gamma  90.000 
 
_shelx_F_squared_multiplier     1.000 
 
loop_ 
 _refln_index_h 
 _refln_index_k 
 _refln_index_l 
 _refln_F_squared_calc 
 _refln_F_squared_meas 
 _refln_F_squared_sigma 
 _refln_observed_status 
   2   0   0      524.13      551.44     20.16 o 
   3   0   0        0.65       -0.65      3.65 o 
   4   0   0    12251.45    13370.58    286.79 o 
   5   0   0        0.17        3.69      5.83 o 
   6   0   0       10.89       12.88      7.14 o 
   7   0   0        4.00       -8.85      9.03 o 
   8   0   0      219.53      214.52     15.25 o 
   9   0   0        0.13        4.75      9.23 o 
  10   0   0        4.74       -1.04      9.43 o 
  11   0   0        1.17       30.17     24.57 o 
   2   1   0     5554.62     5397.63     64.61 o 
   3   1   0      206.38      213.81      8.22 o 
   4   1   0      366.44      350.33     14.22 o 
   5   1   0       91.48      118.16      6.08 o 
   6   1   0      107.48      126.92     12.55 o 
   7   1   0        0.77       -6.44      6.59 o 
   8   1   0      223.38      231.59     10.24 o 
   9   1   0       32.79       26.90      7.77 o 
  10   1   0       13.82       12.99      8.63 o 
  11   1   0       32.80       52.41     13.85 o 
   2   2   0     2631.26     2454.12     26.53 o 
   3   2   0     5831.27     5932.74     72.24 o 
   4   2   0      362.44      344.04      7.70 o 
   5   2   0      329.30      317.97      6.80 o 
   6   2   0      206.13      203.30     11.14 o 
   7   2   0       26.68       16.76      5.51 o 
   8   2   0       41.06       55.92     10.46 o 
   9   2   0       14.71       13.01      7.17 o 
  10   2   0        1.92        7.00     10.74 o 
   1   3   0     1644.68     1502.17     13.64 o 
   2   3   0      116.13      110.57      5.94 o 
   3   3   0     2671.45     2712.48     31.18 o 
   4   3   0     1313.90     1368.62     19.07 o 
   5   3   0       20.65       20.77      4.87 o 
   6   3   0      133.13      145.99      7.17 o 
   7   3   0       45.97       51.82      7.51 o 
   8   3   0      286.21      292.91     10.26 o 
   9   3   0       29.63       32.56      7.94 o 
  10   3   0       13.36       16.23      7.43 o 
   0   4   0    43443.95    50488.16    976.04 o 
   1   4   0     3707.49     3601.92     37.55 o 
   2   4   0      584.99      551.23      7.70 o 
   3   4   0     2379.25     2283.61     25.42 o 
   4   4   0     1885.83     2020.20     25.33 o 
   5   4   0      296.26      301.18      7.71 o 
   6   4   0       59.09       60.71      9.41 o 
   7   4   0       67.63       66.97      9.54 o 
   8   4   0        3.07        5.12      5.98 o 
   9   4   0       29.73       50.19     11.14 o 
  10   4   0        4.26       -4.47      7.51 o 
   1   5   0      749.64      697.42     17.32 o 
   2   5   0       47.67       43.12      3.55 o 
   3   5   0     2622.57     2583.02     29.58 o 
   4   5   0     2550.12     2722.98     33.66 o 
   5   5   0       30.24       42.79      5.48 o 
   6   5   0       36.50       33.46      5.86 o 
   7   5   0       41.63       31.71      5.84 o 
   8   5   0       47.36       67.77     11.63 o 
   9   5   0        0.51       -1.41      5.74 o 
  10   5   0       19.44       15.62      9.91 o 
   0   6   0    24400.19    28108.78    541.38 o 
   1   6   0     1155.27     1037.47     13.19 o 
   2   6   0      153.00      147.58      4.96 o 
   3   6   0      331.51      336.51      6.32 o 
   4   6   0      598.33      620.68      9.28 o 
   5   6   0       20.84       21.80      4.56 o 
   6   6   0        1.03        2.36      5.02 o 
   7   6   0       26.47       29.62      8.30 o 
   8   6   0       89.55      114.84      9.59 o 
   9   6   0       26.76       18.85      6.85 o 
  10   6   0        1.43       18.21     13.94 o 
   1   7   0      275.62      243.50     11.98 o 
   2   7   0    18974.85    20659.51    330.60 o 
   3   7   0     1670.19     1663.18     18.31 o 
   4   7   0      117.80      141.14      5.29 o 
   5   7   0        5.56        8.79      3.61 o 
   6   7   0       17.25       22.90      5.79 o 
   7   7   0        6.98        6.14      5.09 o 
   8   7   0      233.78      228.63     18.49 o 
   9   7   0        6.47        4.15      7.98 o 
  10   7   0        1.39       14.44     14.05 o 
   0   8   0       23.73       27.10      5.49 o 
   1   8   0     8758.54     8981.62    128.19 o 
   2   8   0       63.83       66.23      4.07 o 
   3   8   0     1891.70     2021.96     23.10 o 
   4   8   0      394.21      433.78      8.25 o 
   5   8   0        4.24        3.33      5.27 o 
   6   8   0        4.01        7.58      5.93 o 
   7   8   0      286.11      275.13     13.02 o 
   8   8   0      260.27      303.43     13.86 o 
   9   8   0        5.51       13.32      6.51 o 
  10   8   0        6.95       15.33      7.78 o 
   1   9   0     1567.31     1371.57     12.80 o 
   2   9   0      160.51      147.64      6.78 o 
   3   9   0      716.97      688.16      9.97 o 
   4   9   0        3.52        4.20      3.65 o 
   5   9   0      222.70      243.75      7.19 o 
   6   9   0       17.44       18.88      5.31 o 
   7   9   0      120.96      123.99     18.11 o 
   8   9   0        1.10        4.04      6.89 o 
   9   9   0        1.44       12.68      9.14 o 
  10   9   0        1.27       13.27      8.56 o 
   0  10   0     4389.91     4776.68     77.10 o 
   1  10   0       45.24       38.04      2.13 o 
   2  10   0      219.49      214.39      4.93 o 
   3  10   0       11.24       13.82      5.04 o 
   4  10   0      549.94      548.44     10.12 o 
   5  10   0      163.93      178.50      7.86 o 
   6  10   0        5.28       12.17      5.57 o 
   7  10   0       71.81       92.96      7.80 o 
   8  10   0       20.22       10.20      5.33 o 
   9  10   0        7.26       16.20     10.97 o 
  10  10   0        0.18       -7.27      7.27 o 
   1  11   0     1105.45     1000.07     10.37 o 
   2  11   0       21.61       13.31      4.53 o 
   3  11   0       16.37       20.12      4.69 o 
   4  11   0      937.35      962.35     15.68 o 
   5  11   0        6.73        9.84      5.10 o 
   6  11   0        3.17        4.07      5.77 o 
   7  11   0        3.08        2.36      6.27 o 
   8  11   0      188.21      198.96     13.77 o 
   9  11   0        9.96        7.54      7.14 o 
  10  11   0        4.73       14.11      7.44 o 
   0  12   0      432.00      549.69    116.77 o 
   1  12   0      926.33     1073.52     11.23 o 
   2  12   0       37.08       33.75      2.37 o 
   3  12   0      482.13      524.57     15.79 o 
   4  12   0       40.51       52.60      6.50 o 
   5  12   0        9.49       11.36      4.78 o 
   6  12   0       67.41       75.49      7.48 o 
   7  12   0       24.14       22.67      5.39 o 
   8  12   0       97.47      127.68     19.17 o 
   9  12   0        0.66        4.38      7.83 o 
  10  12   0        2.43       17.08     22.07 o 
   1  13   0      975.32      964.88     10.30 o 
   2  13   0     1007.67      983.19      9.92 o 
   3  13   0     1135.35     1115.97     15.58 o 
   4  13   0      232.10      284.76     10.46 o 
   5  13   0       73.08       91.04     10.10 o 
   6  13   0       10.46       17.93      6.29 o 
   7  13   0       36.68       46.40      5.86 o 
   8  13   0        3.05        5.15      8.11 o 
   9  13   0        0.76       -0.04      8.30 o 
   0  14   0     6447.90     7066.76    130.90 o 
   1  14   0      220.43      239.45      7.24 o 
   2  14   0        4.34        6.30      1.92 o 
   3  14   0      151.64      183.56      7.71 o 
   4  14   0      927.13      959.20     16.91 o 
   5  14   0      101.63       94.03      7.63 o 
   6  14   0       16.26       23.40      7.28 o 
   7  14   0       11.48       11.55      7.23 o 
   8  14   0        6.37       14.34      8.05 o 
   9  14   0        7.36       10.80      6.81 o 
   1  15   0       42.32       41.12      2.92 o 
   2  15   0       37.56       36.44      3.17 o 
   3  15   0      214.82      231.24      8.57 o 
   4  15   0      413.72      415.61     13.17 o 
   5  15   0       21.77       17.23      5.55 o 
   6  15   0        7.05        6.42      7.46 o 
   7  15   0        4.71        8.85      6.81 o 
   8  15   0       21.48       24.44      8.62 o 
   9  15   0        8.09       15.22      6.33 o 
   0  16   0      187.77      197.67     13.66 o 
   1  16   0      136.94      149.53      5.52 o 
   2  16   0      101.25       85.45      4.00 o 
   3  16   0      230.83      231.58      5.09 o 
   4  16   0      154.76      139.33      9.04 o 
   5  16   0       52.35       56.77      6.16 o 
   6  16   0       13.00       17.59      6.71 o 
   7  16   0       88.01      117.82      8.96 o 
   8  16   0       59.42       96.35     12.02 o 
   9  16   0       12.26        8.54     15.86 o 
   1  17   0      122.94      108.76      7.69 o 
   2  17   0       24.33       30.16      3.16 o 
   3  17   0      242.75      226.84      5.14 o 
   4  17   0       64.81       55.72     11.03 o 
   5  17   0       23.90       20.86      6.83 o 
   6  17   0        3.50       -1.27      5.21 o 
   7  17   0       15.09       17.72      6.77 o 
   8  17   0       24.85       26.07      9.04 o 
   9  17   0        0.80       13.26     21.04 o 
   0  18   0      152.65      111.33     41.66 o 
   1  18   0       21.91       47.49      9.20 o 
   2  18   0        0.75        0.48      2.30 o 
   3  18   0       18.84       24.64      3.45 o 
   4  18   0      245.38      251.36      9.29 o 
   5  18   0       40.58       34.67      7.20 o 
   6  18   0       27.13       24.93      8.49 o 
   7  18   0       17.75       29.26      9.60 o 
   8  18   0       53.80       52.59     14.01 o 
   1  19   0       15.02       12.89      4.03 o 
   2  19   0       19.17       24.39      3.48 o 
   3  19   0      122.75      106.59      4.21 o 
   4  19   0      285.90      278.41      6.47 o 
   5  19   0       56.89       30.45     11.42 o 
   6  19   0       54.49       58.90      8.75 o 
   7  19   0       37.61       13.30      9.70 o 
   8  19   0        4.34        5.81     10.95 o 
   1  20   0      150.35      150.68      9.90 o 
   2  20   0        4.31        0.62      5.30 o 
   3  20   0        1.94        0.76      2.40 o 
   4  20   0       35.77       32.50      4.19 o 
   5  20   0       31.59       44.90      4.98 o 
   6  20   0       42.15       23.87      7.36 o 
   7  20   0       45.29       29.11      9.41 o 
   8  20   0        8.42        8.57     15.07 o 
   1  21   0       84.78       78.22      4.34 o 
   2  21   0        4.02        2.48      4.91 o 
   3  21   0      144.66      136.88      7.16 o 
   4  21   0      136.92      126.09      4.75 o 
   5  21   0        3.32        2.00      3.06 o 
   6  21   0        2.74        7.59      3.50 o 
   7  21   0        9.00       10.10     12.27 o 
   8  21   0       10.29       24.51     16.00 o 
   0  22   0      102.92      109.37     14.29 o 
   1  22   0       30.56       28.93      4.71 o 
   2  22   0       28.40       27.73      4.93 o 
   3  22   0        0.44        2.00      1.91 o 
   4  22   0       68.08       56.68      4.59 o 
   5  22   0        2.22        1.58      3.55 o 
   6  22   0       11.40       11.38      6.54 o 
   7  22   0        0.45       -4.22      6.28 o 
   1  23   0       60.77       59.04      5.83 o 
   2  23   0        4.92        8.70      4.99 o 
   3  23   0       99.52      105.91      8.85 o 
   4  23   0       11.70       10.74      5.81 o 
   5  23   0      125.32      124.64     12.06 o 
   6  23   0        2.74        4.87      6.85 o 
   7  23   0        8.04       12.77     10.73 o 
   0  24   0       31.74       29.71     20.80 o 
   1  24   0        0.95        2.43      5.33 o 
   2  24   0        4.97        6.73      3.67 o 
   3  24   0        5.95        7.98      4.59 o 
   4  24   0        4.12        4.44      6.18 o 
   5  24   0       25.45       26.54      6.89 o 
   6  24   0        0.06       -0.52      8.28 o 
   1  25   0        1.15        2.45      3.40 o 
   2  25   0        5.63        5.01      4.85 o 
   3  25   0        4.23        1.83      7.47 o 
   4  25   0       59.77       63.50      6.81 o 
   5  25   0        0.49        4.94      8.61 o 
   6  25   0        0.02        2.83      7.25 o 
   0  26   0        2.66       -4.69     20.34 o 
   1  26   0       11.56       17.83      9.99 o 
   2  26   0        1.59        2.93      5.24 o 
   3  26   0        0.44        8.25      4.81 o 
   4  26   0        1.72       11.44      6.83 o 
   5  26   0        1.84        5.35     10.58 o 
   1  27   0        0.42       23.33      8.33 o 
   2  27   0        0.09        5.45      7.37 o 
   3  27   0       27.43       22.67      8.47 o 
   4  27   0        4.25        3.63     10.50 o 
   5  27   0        0.16       -2.53      8.54 o 
   0  28   0        6.52        8.81     22.28 o 
   1  28   0        3.77       11.61      8.37 o 
   2  28   0        9.27       35.02     11.15 o 
   3  28   0        0.47       15.87      7.34 o 
   4  28   0       12.70       22.63      8.05 o 
   1  29   0        4.49       32.15     10.32 o 
   2  29   0       13.99       28.46     12.61 o 
   3  29   0       11.85       36.44     11.79 o 
   0  30   0        8.68       37.77     19.11 o 
   1  30   0        1.94        8.90     16.14 o 
   2  30   0        0.40       18.79     17.98 o 
 -10   0   1        5.41       17.99     17.48 o 
  -9   0   1        6.25       -2.95     11.39 o 
  -8   0   1       31.49       25.86      8.15 o 
  -7   0   1        0.01       13.89     10.37 o 
  -6   0   1        9.55       10.45      5.04 o 
  -5   0   1       19.40       20.09      5.49 o 
  -4   0   1      176.69      208.35     14.97 o 
  -3   0   1     1762.35     1476.86     45.47 o 
  -2   0   1      715.25      651.00      9.78 o 
  -1   0   1     3242.49     2878.35     29.36 o 
   1   0   1      333.41      478.71     19.35 o 
   2   0   1      183.36      218.54     14.31 o 
   3   0   1      253.80      287.21     10.09 o 
   4   0   1      475.78      515.76     14.64 o 
   5   0   1      109.67      100.35      7.70 o 
   6   0   1       18.48       27.96     12.66 o 
   7   0   1       13.98       34.64     15.08 o 
   8   0   1        5.88        4.27     17.14 o 
   9   0   1       19.15       23.46      9.75 o 
  10   0   1        6.02        4.95      9.61 o 
 -10   1   1       11.44        9.62      7.03 o 
  -9   1   1       32.40       26.12      6.91 o 
  -8   1   1       27.68       28.63      7.44 o 
  -7   1   1       81.18       73.99      5.79 o 
  -6   1   1       50.42       50.44      6.07 o 
  -5   1   1       20.22       31.55      3.92 o 
  -4   1   1      424.42      431.81      8.63 o 
  -3   1   1      317.20      338.87      5.66 o 
  -2   1   1     1130.83      985.25     10.66 o 
  -1   1   1     2418.04     2198.58     15.76 o 
   1   1   1     4148.85     3737.75     39.23 o 
   2   1   1     1300.53     1111.20     16.08 o 
   3   1   1      935.09      784.73     11.14 o 
   4   1   1      225.65      220.17      9.24 o 
   5   1   1      187.97      207.66      7.30 o 
   6   1   1       51.41       54.50      6.92 o 
   7   1   1       20.00       22.95      6.71 o 
   8   1   1        6.28        4.62      6.07 o 
   9   1   1        9.73       11.30     10.67 o 
  10   1   1        5.77       12.66     10.02 o 
 -10   2   1       26.14       26.84      8.09 o 
  -9   2   1       10.61        5.26      5.64 o 
  -8   2   1       21.81       14.51      5.24 o 
  -7   2   1      150.49      145.73     14.09 o 
  -6   2   1      248.77      273.27      7.32 o 
  -5   2   1      932.31      985.86     17.05 o 
  -4   2   1      511.70      549.20      8.22 o 
  -3   2   1      877.97      806.33      9.75 o 
  -2   2   1      304.32      302.14      5.06 o 
  -1   2   1     2255.87     2222.38     19.07 o 
   1   2   1     5551.75     5191.39     57.03 o 
   2   2   1     1113.29      991.44     14.41 o 
   3   2   1      720.00      685.24     11.37 o 
   4   2   1      880.93      791.57     12.03 o 
   5   2   1      504.90      584.89     14.30 o 
   6   2   1      227.42      221.27      8.63 o 
   7   2   1      190.80      214.51     13.79 o 
   8   2   1       15.69       29.99      7.55 o 
   9   2   1       20.55       20.95      8.36 o 
  10   2   1       41.30       41.77      8.90 o 
 -10   3   1        6.16       -4.30      7.76 o 
  -9   3   1       27.68       17.28      8.93 o 
  -8   3   1       34.68       23.81      5.85 o 
  -7   3   1        2.40        4.84      4.67 o 
  -6   3   1        2.18        3.80      3.84 o 
  -5   3   1       57.20       82.41      8.49 o 
  -4   3   1      900.55      858.56     10.97 o 
  -3   3   1      153.70      177.51      4.79 o 
  -2   3   1     1869.28     1701.98     17.16 o 
  -1   3   1     9001.23     8578.70    105.56 o 
   0   3   1     4947.95     4515.78     40.65 o 
   1   3   1     1378.69     1770.28     50.52 o 
   2   3   1     1113.62     1104.97     14.79 o 
   3   3   1      715.45      646.67     10.52 o 
   4   3   1       78.60      119.85      5.52 o 
   5   3   1      283.17      268.56      8.51 o 
   6   3   1       42.42       68.74      6.92 o 
   7   3   1       56.28       65.73      9.07 o 
   8   3   1       16.32       10.03      7.14 o 
   9   3   1        1.49        8.69      6.62 o 
  10   3   1        3.45        4.17      8.12 o 
 -10   4   1        0.31       -4.71      6.14 o 
  -9   4   1       21.20       27.88      7.17 o 
  -8   4   1       68.51       62.25      8.40 o 
  -7   4   1       18.07       33.19      5.88 o 
  -6   4   1       11.72       18.00      5.07 o 
  -5   4   1      258.46      246.91      7.10 o 
  -4   4   1      367.60      481.43      8.97 o 
  -3   4   1     1058.32      991.45     11.88 o 
  -2   4   1      307.64      303.86      5.68 o 
  -1   4   1     2454.73     2518.16     22.63 o 
   0   4   1     7729.63     7628.38     88.22 o 
   1   4   1     5873.85     5449.07     63.81 o 
   2   4   1      381.71      338.15      6.32 o 
   3   4   1      105.77      138.34      8.18 o 
   4   4   1      802.55      838.18     13.72 o 
   5   4   1      134.33      142.61      6.48 o 
   6   4   1        5.91        3.05      4.82 o 
   7   4   1       60.57       57.70     10.26 o 
   8   4   1       91.71       79.07      8.86 o 
   9   4   1       14.39       15.47      9.52 o 
  10   4   1        1.65        4.10      7.32 o 
 -10   5   1        3.64       -2.10      6.01 o 
  -9   5   1       30.45       54.78     13.57 o 
  -8   5   1      173.56      167.58      7.25 o 
  -7   5   1      188.41      163.99      9.75 o 
  -6   5   1        9.05       13.40      5.26 o 
  -5   5   1       61.24       62.28      5.63 o 
  -4   5   1      411.80      449.69      7.26 o 
  -3   5   1      415.49      422.89     10.58 o 
  -2   5   1       78.60       88.96      5.77 o 
  -1   5   1     3653.91     3293.42     30.62 o 
   0   5   1     3461.55     3142.62     32.14 o 
   1   5   1     1391.75     1378.81     16.62 o 
   2   5   1      268.20      274.58      6.15 o 
   3   5   1      908.61      796.37     11.64 o 
   4   5   1      377.76      388.51      8.94 o 
   5   5   1      126.48      113.57      6.42 o 
   6   5   1       48.31       57.08      8.33 o 
   7   5   1       37.12       59.20     14.35 o 
   8   5   1       35.79       33.16      6.92 o 
   9   5   1       35.68       40.98      8.51 o 
  10   5   1        1.80        8.37     11.51 o 
 -10   6   1        3.42       14.96      7.74 o 
  -9   6   1        6.59        8.22      7.56 o 
  -8   6   1        5.49       10.44      4.87 o 
  -7   6   1       54.49       72.15      6.52 o 
  -6   6   1       52.83       73.35      5.96 o 
  -5   6   1       24.83       18.16      3.85 o 
  -4   6   1       74.94       86.41     11.26 o 
  -3   6   1      483.34      457.70      7.01 o 
  -2   6   1      266.57      231.81      4.42 o 
   0   6   1      116.31      105.70      3.44 o 
   1   6   1     2357.26     2089.42     22.25 o 
   2   6   1      157.28      169.09      4.75 o 
   3   6   1      229.22      235.52      5.49 o 
   4   6   1       42.14       51.96      5.21 o 
   5   6   1       46.32       40.94      6.31 o 
   6   6   1       55.81       61.51     11.16 o 
   7   6   1       89.63       97.92     11.18 o 
   8   6   1       47.95       43.77      9.10 o 
   9   6   1       33.02       36.79      7.61 o 
  10   6   1        9.22        9.89      7.79 o 
 -10   7   1        1.85       11.81      8.34 o 
  -9   7   1        3.82        5.53      5.27 o 
  -8   7   1       11.71       11.90      5.83 o 
  -7   7   1       46.63       39.84      7.15 o 
  -6   7   1       55.50       57.03      4.13 o 
  -5   7   1      203.13      195.93      7.74 o 
  -4   7   1      214.49      239.31      5.46 o 
  -3   7   1      293.57      280.71      4.99 o 
  -2   7   1      462.70      467.12      9.36 o 
  -1   7   1     3708.34     3518.85     38.27 o 
   0   7   1       67.08       69.08      2.45 o 
   1   7   1     2895.96     2831.81     29.56 o 
   2   7   1      706.32      662.48      8.78 o 
   3   7   1      284.25      297.85      5.86 o 
   4   7   1      113.32      122.30      7.23 o 
   5   7   1       64.88       80.61      7.09 o 
   6   7   1        1.76       10.30      8.49 o 
   7   7   1       64.52       88.77      7.52 o 
   8   7   1        5.79        6.89      6.36 o 
   9   7   1        2.16       -1.27      8.21 o 
  10   7   1        5.44       11.47      8.51 o 
 -10   8   1        2.30       -1.65      7.18 o 
  -9   8   1        9.67        7.75      5.40 o 
  -8   8   1       37.63       51.58      9.61 o 
  -7   8   1        4.77       13.03      3.93 o 
  -6   8   1       90.47      117.33      7.46 o 
  -5   8   1      301.22      320.42      8.09 o 
  -4   8   1      402.67      376.68      6.40 o 
  -3   8   1      243.78      237.39      4.56 o 
  -2   8   1      333.31      339.33      6.24 o 
  -1   8   1      472.72      517.70     15.69 o 
   0   8   1     1299.78     1105.33      8.97 o 
   1   8   1     2495.26     2305.12     25.89 o 
   2   8   1      407.52      440.91      6.41 o 
   3   8   1       64.63       64.07      6.71 o 
   4   8   1      165.32      187.04      5.86 o 
   5   8   1      320.93      331.47     12.01 o 
   6   8   1      231.27      237.83      9.93 o 
   7   8   1       11.43       13.62      6.08 o 
   8   8   1       84.99       90.98     11.91 o 
   9   8   1        2.69        9.37      7.36 o 
  10   8   1        1.04        9.11     11.30 o 
 -10   9   1        0.22       12.18      9.98 o 
  -9   9   1       12.26       15.98      6.08 o 
  -8   9   1      182.76      191.50      7.06 o 
  -7   9   1       57.47       52.27      5.13 o 
  -6   9   1       45.33       59.03      6.70 o 
  -5   9   1       36.19       40.54      4.91 o 
  -4   9   1      105.02      105.90      4.47 o 
  -3   9   1      557.80      586.63     11.21 o 
  -2   9   1      163.10      142.37      2.74 o 
  -1   9   1      742.07      739.27      8.74 o 
   0   9   1      815.40      867.95      7.02 o 
   1   9   1      193.25      256.23      6.58 o 
   2   9   1       40.05       42.71      4.78 o 
   3   9   1     1313.07     1264.62     16.13 o 
   4   9   1       34.44       47.46      7.37 o 
   5   9   1       33.03       34.62      5.18 o 
   6   9   1       49.69       49.81      7.76 o 
   7   9   1       17.13       21.61      5.44 o 
   8   9   1       89.56       88.92     12.22 o 
   9   9   1       22.51       29.20      7.88 o 
  10   9   1        1.37       -0.99      9.24 o 
 -10  10   1        5.70       30.87     13.42 o 
  -9  10   1        3.11        0.74      4.63 o 
  -8  10   1       18.05       13.77      5.34 o 
  -7  10   1       15.48       17.14      6.36 o 
  -6  10   1        1.49        4.92      4.83 o 
  -5  10   1       86.02      103.43      4.53 o 
  -4  10   1      353.29      398.70     10.06 o 
  -3  10   1      844.01      824.90     14.02 o 
  -2  10   1       95.13       88.57      3.17 o 
  -1  10   1      134.03      141.29     10.94 o 
   0  10   1     2086.89     1962.66     16.20 o 
   1  10   1       98.46       93.56      3.60 o 
   2  10   1      230.04      224.86      7.54 o 
   3  10   1       72.30      107.30      6.62 o 
   4  10   1      555.90      568.47     11.16 o 
   5  10   1      181.04      182.86     17.54 o 
   6  10   1       65.65       56.42      6.13 o 
   7  10   1       45.64       53.84      7.48 o 
   8  10   1       20.02       18.27      7.72 o 
   9  10   1        1.16       17.84      9.66 o 
  10  10   1        3.49        4.26      7.98 o 
 -10  11   1        1.80       -2.16      8.35 o 
  -9  11   1       13.69       16.49      7.21 o 
  -8  11   1       21.77       30.89      8.27 o 
  -7  11   1       48.71       43.96      7.09 o 
  -6  11   1       56.12       66.99      4.37 o 
  -5  11   1       35.61       50.24      7.11 o 
  -4  11   1       86.19      102.35      4.80 o 
  -3  11   1      622.69      625.63     12.36 o 
  -2  11   1      860.66      819.04      9.20 o 
  -1  11   1      487.80      484.32      7.98 o 
   0  11   1        8.35        9.84      1.82 o 
   1  11   1      192.36      222.38      5.00 o 
   2  11   1      387.74      426.98      9.49 o 
   3  11   1      298.62      290.27      7.59 o 
   4  11   1      124.39      116.01      6.06 o 
   5  11   1      117.32      116.65      7.43 o 
   6  11   1       39.39       39.13      5.74 o 
   7  11   1       22.24       20.41      6.92 o 
   8  11   1       50.17       56.08     18.63 o 
   9  11   1        9.13       14.87      7.99 o 
  10  11   1        4.10       15.42     11.82 o 
 -10  12   1        9.85       32.63     11.47 o 
  -9  12   1        4.10        7.74      5.71 o 
  -8  12   1       42.86       33.74      6.71 o 
  -7  12   1       43.79       45.19      8.72 o 
  -6  12   1       22.29       14.43      3.77 o 
  -5  12   1       78.16       73.17      6.97 o 
  -4  12   1      170.30      175.92      6.91 o 
  -3  12   1      327.05      333.06     10.83 o 
  -2  12   1        0.80       17.34      4.97 o 
  -1  12   1      580.36      568.00     10.26 o 
   0  12   1      934.74      940.18     10.44 o 
   1  12   1      807.85      813.41     11.94 o 
   2  12   1      348.84      348.32     11.96 o 
   3  12   1      515.22      503.41     11.37 o 
   4  12   1      117.01      131.26      9.09 o 
   5  12   1       74.74      104.61     11.53 o 
   6  12   1       22.68       28.24      5.63 o 
   7  12   1       57.12       46.68      8.45 o 
   8  12   1        0.53        1.49      5.36 o 
   9  12   1        4.94       12.55      7.85 o 
  10  12   1        6.41       16.65     14.54 o 
  -9  13   1        1.50       -0.65      9.27 o 
  -8  13   1       36.10       38.45      8.19 o 
  -7  13   1       28.68       26.20      6.07 o 
  -6  13   1       20.61       18.05      6.42 o 
  -5  13   1       17.53       24.22      5.06 o 
  -4  13   1      175.90      180.46      6.50 o 
  -3  13   1      144.45      144.52      7.24 o 
  -2  13   1      148.67      129.25      6.84 o 
  -1  13   1       80.81      102.56      4.27 o 
   0  13   1     1200.32     1137.44     10.16 o 
   1  13   1       23.19       32.68      4.17 o 
   2  13   1       30.33       36.44      6.12 o 
   3  13   1       51.66       53.42      6.47 o 
   4  13   1       48.15       53.00      6.43 o 
   5  13   1       14.51       23.52      6.69 o 
   6  13   1        8.71        9.59      6.39 o 
   7  13   1       63.22       82.52     12.27 o 
   8  13   1        8.54       21.71     10.47 o 
   9  13   1        1.92        4.85      7.19 o 
  -9  14   1        2.00       10.51     10.42 o 
  -8  14   1       33.50       36.81     14.28 o 
  -7  14   1       76.17       81.81      8.93 o 
  -6  14   1        1.70        0.73      4.45 o 
  -5  14   1       26.72       26.65      6.18 o 
  -4  14   1      124.23      130.65      7.75 o 
  -3  14   1      148.74      192.79      5.73 o 
  -2  14   1       37.71       36.94      3.01 o 
  -1  14   1      227.50      240.41      8.17 o 
   0  14   1      324.96      336.25      6.26 o 
   1  14   1      131.50      126.99      6.82 o 
   2  14   1       36.63       35.27      3.04 o 
   3  14   1       81.98       79.76      8.14 o 
   4  14   1      237.39      241.62     15.97 o 
   5  14   1       33.80       42.69      8.88 o 
   6  14   1        8.91        9.80      7.12 o 
   7  14   1       19.57       19.90      6.51 o 
   8  14   1       13.31       18.74      8.17 o 
   9  14   1        7.52        1.17      7.26 o 
  -9  15   1        3.94       31.78     12.27 o 
  -8  15   1       35.56       30.11      8.97 o 
  -7  15   1       35.37       38.48      6.63 o 
  -6  15   1        2.41        4.68      5.91 o 
  -5  15   1       35.53       31.15      6.32 o 
  -4  15   1      358.05      337.98      7.63 o 
  -3  15   1        5.69        4.16      2.08 o 
  -2  15   1       78.44       96.32      5.50 o 
  -1  15   1       51.12       46.15      3.78 o 
   0  15   1       36.37       36.83      2.49 o 
   1  15   1       37.18       45.10      2.62 o 
   2  15   1      136.57      154.32      4.38 o 
   3  15   1       48.10       51.75      4.62 o 
   4  15   1      487.60      446.37     25.52 o 
   5  15   1       86.90      103.51      9.98 o 
   6  15   1       16.43        9.78      5.28 o 
   7  15   1       70.02       76.73     10.24 o 
   8  15   1       44.16       53.39      8.44 o 
   9  15   1        0.81       -5.27      9.27 o 
  -9  16   1        7.60       36.04     12.93 o 
  -8  16   1        0.00        2.74      7.20 o 
  -7  16   1       63.57       83.72      9.20 o 
  -6  16   1       68.50       78.19      8.80 o 
  -5  16   1       97.05      108.26     10.05 o 
  -4  16   1      171.38      156.71      7.57 o 
  -3  16   1      206.53      209.00      8.48 o 
  -2  16   1      186.10      205.55      5.59 o 
  -1  16   1       57.75       66.32     13.50 o 
   0  16   1      684.18      683.99      8.55 o 
   1  16   1      229.70      228.64      5.09 o 
   2  16   1        6.11       13.12      3.48 o 
   3  16   1      128.17      121.62      6.10 o 
   4  16   1       22.67       24.85      6.59 o 
   5  16   1       65.70       81.06     10.41 o 
   6  16   1      105.14      105.56     11.30 o 
   7  16   1       52.94       38.13     10.98 o 
   8  16   1        2.45       -1.74      6.34 o 
   9  16   1        2.87        3.82      7.87 o 
  -9  17   1        8.65       44.71     35.77 o 
  -8  17   1        4.15       11.48      9.28 o 
  -7  17   1        1.57        4.74      5.72 o 
  -6  17   1       19.67        8.65      4.21 o 
  -5  17   1       45.91       45.31      4.02 o 
  -4  17   1       36.75       30.89      5.86 o 
  -3  17   1       61.61       59.01      7.97 o 
  -2  17   1      400.42      425.86      9.08 o 
  -1  17   1       76.40       79.76      6.33 o 
   0  17   1      188.06      179.01      9.88 o 
   1  17   1       29.99       33.39      3.13 o 
   2  17   1      652.19      622.81      9.06 o 
   3  17   1      241.97      263.27      7.39 o 
   4  17   1       54.41       55.92     10.13 o 
   5  17   1        6.77       12.66      7.95 o 
   6  17   1       18.46       10.47      9.46 o 
   7  17   1       17.20       11.90     10.80 o 
   8  17   1        6.15       15.23     11.38 o 
   9  17   1        7.24       -1.03     11.25 o 
  -8  18   1       28.82       30.51     12.26 o 
  -7  18   1       24.00       16.18      8.43 o 
  -6  18   1       28.83       41.16      5.13 o 
  -5  18   1        1.58        2.49      4.57 o 
  -4  18   1      173.64      182.68      9.26 o 
  -3  18   1       68.16       55.26      8.59 o 
  -2  18   1      126.85      120.46      6.97 o 
  -1  18   1       96.24       86.13      7.55 o 
   0  18   1      204.78      223.28     15.37 o 
   1  18   1        8.31        7.89      2.63 o 
   2  18   1       24.98       26.69      3.18 o 
   3  18   1       31.23       20.93      4.17 o 
   4  18   1       56.83       61.81      5.93 o 
   5  18   1       19.53       17.31      6.70 o 
   6  18   1       23.73       26.60     10.74 o 
   7  18   1       30.21       28.11     11.57 o 
   8  18   1        5.27        9.31      9.48 o 
  -8  19   1       30.02       14.67     11.92 o 
  -7  19   1       15.26       15.40      6.66 o 
  -6  19   1        1.91        0.85      4.78 o 
  -5  19   1        4.96        3.78      2.44 o 
  -4  19   1       53.98       45.12      4.11 o 
  -3  19   1        0.66        3.00      4.57 o 
  -2  19   1       38.52       36.20      5.37 o 
  -1  19   1       93.88      118.54      7.62 o 
   0  19   1       10.69        7.33      7.61 o 
   1  19   1      226.40      211.79      4.94 o 
   2  19   1       11.29       11.71      3.63 o 
   3  19   1        8.02        9.96      3.24 o 
   4  19   1      111.84      114.54      8.99 o 
   5  19   1       30.22       22.79      5.48 o 
   6  19   1       16.88        7.46      6.11 o 
   7  19   1        4.73        9.78      6.80 o 
   8  19   1       17.97       15.52     11.16 o 
  -8  20   1        0.98      -13.14     16.97 o 
  -7  20   1       59.00       73.83     10.32 o 
  -6  20   1        4.08        2.59      4.67 o 
  -5  20   1       11.56       15.17      3.30 o 
  -4  20   1       26.19       23.39      6.01 o 
  -3  20   1       93.07      113.17      5.45 o 
  -2  20   1       24.81       15.84      4.45 o 
  -1  20   1      101.56      103.34     11.64 o 
   0  20   1        4.17        1.24      7.47 o 
   1  20   1       74.58       78.35      8.46 o 
   2  20   1       59.75       68.51      3.45 o 
   3  20   1       64.64       73.11      6.93 o 
   4  20   1       16.54       16.54      4.59 o 
   5  20   1        8.52        9.78      5.95 o 
   6  20   1        3.98        0.52      6.78 o 
   7  20   1       18.05       32.83      9.62 o 
   8  20   1        3.84       18.15     14.66 o 
  -8  21   1        6.24       10.28     16.46 o 
  -7  21   1       11.01       10.09      8.95 o 
  -6  21   1       12.90        6.94      4.74 o 
  -5  21   1       76.99       76.40      3.78 o 
  -4  21   1       42.44       30.72      6.12 o 
  -3  21   1        1.52        6.10      5.07 o 
  -2  21   1       26.64       22.20      4.29 o 
  -1  21   1      101.92       98.78      7.47 o 
   0  21   1        4.55        7.65      8.42 o 
   1  21   1       58.73       55.36      4.78 o 
   2  21   1       59.91       61.74      3.71 o 
   3  21   1       29.79       25.37      3.56 o 
   4  21   1       18.35       15.65      3.73 o 
   5  21   1       22.15       23.33      5.07 o 
   6  21   1        1.11        5.22      4.38 o 
   7  21   1       28.47       35.03     12.13 o 
   8  21   1        6.09       -1.83     15.43 o 
  -7  22   1        1.55       20.87     12.34 o 
  -6  22   1       26.39       20.59      5.01 o 
  -5  22   1       17.07       14.67      6.46 o 
  -4  22   1       30.51       26.54      6.08 o 
  -3  22   1       13.67       15.14      4.57 o 
  -2  22   1       47.99       34.92      5.97 o 
  -1  22   1        8.27        6.24      3.99 o 
   0  22   1        6.84       -2.23      6.89 o 
   1  22   1       24.61       20.96      4.63 o 
   2  22   1       63.49       53.58      5.63 o 
   3  22   1       29.45       27.62      3.94 o 
   4  22   1       14.25        8.94      4.40 o 
   5  22   1       76.86       98.74      9.53 o 
   6  22   1       18.51       13.75      4.62 o 
   7  22   1       11.11        8.13      6.55 o 
  -7  23   1        4.47       -0.17     17.60 o 
  -6  23   1        9.42        8.10      6.47 o 
  -5  23   1       16.45       15.29      5.56 o 
  -4  23   1       38.78       45.88      6.65 o 
  -3  23   1       49.72       49.78      5.89 o 
  -2  23   1       55.13       47.92      5.33 o 
  -1  23   1        3.03        4.24      5.70 o 
   0  23   1        1.22        3.53      6.41 o 
   1  23   1        2.63        2.99      4.02 o 
   2  23   1        6.25        4.24      3.75 o 
   3  23   1       33.79       26.03      4.18 o 
   4  23   1       16.25       15.52      3.95 o 
   5  23   1        5.67        0.19      4.97 o 
   6  23   1        8.30        9.52      7.15 o 
   7  23   1        0.48        2.29      7.42 o 
  -6  24   1        2.35        5.75      6.14 o 
  -5  24   1        4.19        8.98      7.77 o 
  -4  24   1       11.79       15.35      6.37 o 
  -3  24   1       12.57       15.65      5.87 o 
  -2  24   1       28.52       21.90      6.00 o 
  -1  24   1        1.77        3.25      3.69 o 
   0  24   1       15.42       21.69      8.52 o 
   1  24   1       47.84       42.37      4.78 o 
   2  24   1       15.96       12.25      5.70 o 
   3  24   1       16.10       12.43      4.03 o 
   4  24   1       43.39       51.55      7.67 o 
   5  24   1        5.86        2.89      6.13 o 
   6  24   1       22.96       21.85      9.71 o 
  -6  25   1        3.74        7.05      9.88 o 
  -5  25   1       25.52        6.60      9.70 o 
  -4  25   1       32.82       24.13      5.96 o 
  -3  25   1        9.40       16.23      7.30 o 
  -2  25   1       14.09        9.44      5.74 o 
  -1  25   1       62.55       50.55     14.01 o 
   0  25   1        2.65       11.62      8.71 o 
   1  25   1       17.27        6.01      3.00 o 
   2  25   1       14.10        3.73      4.50 o 
   3  25   1        0.79        2.54      3.60 o 
   4  25   1       36.82       32.27      7.23 o 
   5  25   1        6.83       13.18      7.67 o 
   6  25   1        0.49        7.90      8.17 o 
  -5  26   1        1.38       16.02     11.94 o 
  -4  26   1       11.86       10.46     12.50 o 
  -3  26   1       20.78       21.98      6.86 o 
  -2  26   1        0.10       -4.35      6.73 o 
  -1  26   1       21.10       29.97      9.41 o 
   0  26   1        6.13       10.52      8.30 o 
   1  26   1       35.89       34.75     10.57 o 
   2  26   1       11.00        3.20      4.99 o 
   3  26   1       22.10       25.44      7.63 o 
   4  26   1       14.67        5.56      4.81 o 
   5  26   1        9.15        8.57      9.92 o 
  -5  27   1        6.84       15.37     16.40 o 
  -4  27   1        4.50       -0.36      5.18 o 
  -3  27   1       15.47       10.40      8.09 o 
  -2  27   1        2.34        2.82      6.21 o 
  -1  27   1        2.47        1.58      8.88 o 
   0  27   1        8.90       24.67      9.32 o 
   1  27   1        7.60       10.76     12.44 o 
   2  27   1        2.43       16.73      9.81 o 
   3  27   1        3.85        6.99      6.14 o 
   4  27   1        0.40       19.03      9.95 o 
   5  27   1       16.10       17.56      8.98 o 
  -4  28   1       23.42       17.26      8.09 o 
  -3  28   1        6.89        9.74      5.96 o 
  -2  28   1        5.69        9.67      5.88 o 
  -1  28   1        3.12       11.45     17.02 o 
   0  28   1        0.67        9.25     17.13 o 
   1  28   1        5.44       21.66      9.36 o 
   2  28   1        5.17        9.74      9.08 o 
   3  28   1       10.05       23.99     18.59 o 
   4  28   1       15.81       13.55      8.77 o 
  -3  29   1        1.78        1.93      7.12 o 
  -2  29   1        8.61        4.43      8.38 o 
  -1  29   1        1.40        9.22      6.71 o 
   0  29   1        2.23       15.52     13.88 o 
   1  29   1        1.39       15.14      8.52 o 
   2  29   1        3.92        8.17     20.21 o 
   3  29   1        2.77       23.13     13.23 o 
  -2  30   1        3.58       43.32     15.67 o 
  -1  30   1        0.84       -7.48      7.48 o 
   0  30   1        0.73       10.02      8.28 o 
   1  30   1        1.71       14.51      8.93 o 
   2  30   1        1.53       14.57     13.06 o 
 -10   0   2        0.52        3.03      9.25 o 
  -9   0   2        0.00       -5.70      8.35 o 
  -8   0   2      164.54      169.02      9.16 o 
  -7   0   2       46.77       31.77      7.70 o 
  -6   0   2       35.35       30.06      6.30 o 
  -5   0   2       38.11       47.96      6.50 o 
  -4   0   2        1.06       -4.01      4.01 o 
  -3   0   2      559.39      508.83     11.56 o 
  -1   0   2       57.76       70.47      4.92 o 
   0   0   2    12169.55    13517.82    211.97 o 
   1   0   2      354.42      336.56     12.28 o 
   2   0   2     5978.92     5402.99     98.41 o 
   3   0   2       96.48      105.88      8.67 o 
   4   0   2        0.11        4.35      5.49 o 
   5   0   2        4.67       10.29      6.56 o 
   6   0   2       82.05       84.68     13.09 o 
   7   0   2       13.85        3.30     13.37 o 
   8   0   2        0.01       14.04     22.91 o 
   9   0   2        0.18       -2.46     10.45 o 
  10   0   2       20.57       33.09     12.20 o 
 -10   1   2       19.63       15.54      9.34 o 
  -9   1   2        2.34        1.43      5.58 o 
  -8   1   2       62.53       55.67      7.36 o 
  -7   1   2       55.70       66.40      4.50 o 
  -6   1   2       44.20       55.06      4.22 o 
  -5   1   2        1.04       24.51      6.98 o 
  -4   1   2       84.00       88.76      4.01 o 
  -3   1   2      371.87      341.92      4.62 o 
  -2   1   2      931.53      902.76     13.47 o 
  -1   1   2     1015.99      861.67      6.84 o 
   0   1   2     4787.57     4614.80     40.75 o 
   1   1   2     1038.41      900.53     13.97 o 
   2   1   2     1961.42     1681.60     21.07 o 
   3   1   2      218.16      205.48      7.26 o 
   4   1   2       58.94       81.24     11.94 o 
   5   1   2      317.51      297.08     10.08 o 
   6   1   2       42.00       49.83      6.81 o 
   7   1   2       22.87       22.80      6.45 o 
   8   1   2       88.41      115.84      9.95 o 
   9   1   2        9.33       12.95      7.69 o 
  10   1   2        4.79       45.16     14.63 o 
 -10   2   2        4.06       20.88     15.10 o 
  -9   2   2        3.92        9.26      7.65 o 
  -8   2   2       10.01        8.76      4.67 o 
  -7   2   2       10.81       11.72      5.09 o 
  -6   2   2       90.60       89.30      5.77 o 
  -5   2   2      481.72      477.89      9.03 o 
  -4   2   2       30.35       46.90      5.41 o 
  -3   2   2       18.29       48.80      3.43 o 
  -2   2   2     1496.88     1259.01     29.26 o 
  -1   2   2     3726.47     3338.06     25.86 o 
   0   2   2      294.08      303.48      4.15 o 
   1   2   2     1246.36     1233.39     15.11 o 
   2   2   2     1443.37     1353.82     18.51 o 
   3   2   2      616.36      589.99     13.96 o 
   4   2   2      396.11      350.03     13.30 o 
   5   2   2        1.90       42.88     14.70 o 
   6   2   2       19.11       20.78      7.14 o 
   7   2   2       97.78       91.32     10.62 o 
   8   2   2      107.16      117.86     20.90 o 
   9   2   2        4.85       -0.18      8.84 o 
  10   2   2        2.85       32.59     10.45 o 
 -10   3   2        6.82        6.34      8.10 o 
  -9   3   2        7.46       10.82      5.92 o 
  -8   3   2       56.22       52.25      8.72 o 
  -7   3   2       77.33       78.75      7.44 o 
  -6   3   2      113.38      125.67      6.72 o 
  -5   3   2       43.17       57.11      4.02 o 
  -4   3   2      917.13      824.64     10.50 o 
  -3   3   2       52.93       53.89      4.26 o 
  -2   3   2     4262.82     3921.47     48.58 o 
  -1   3   2      733.69      806.71     10.71 o 
   0   3   2      179.86      154.25      3.76 o 
   1   3   2     3775.04     3370.10     40.22 o 
   3   3   2      237.87      209.52      7.04 o 
   4   3   2      571.72      646.93     12.06 o 
   5   3   2      400.41      379.70     11.23 o 
   6   3   2       90.95       96.95      8.94 o 
   7   3   2        5.00        8.75      6.87 o 
   8   3   2       76.13       81.04      9.46 o 
   9   3   2        0.90        7.54      7.36 o 
  10   3   2       21.16       19.55      8.96 o 
 -10   4   2        4.46       16.17     13.26 o 
  -9   4   2        0.40        0.34      6.43 o 
  -8   4   2       85.34       91.01      6.31 o 
  -7   4   2       31.49       31.05      5.05 o 
  -6   4   2      145.38      167.38      6.38 o 
  -5   4   2      340.41      294.17      6.46 o 
  -4   4   2     1022.68      920.93     13.44 o 
  -3   4   2      566.46      517.15      5.46 o 
  -2   4   2      785.48      803.17     12.95 o 
  -1   4   2      770.94      728.99      6.71 o 
   0   4   2       68.36       67.89      2.90 o 
   1   4   2      408.31      395.97      6.91 o 
   2   4   2     2171.96     1991.36     24.46 o 
   3   4   2      143.34      164.71      6.56 o 
   4   4   2      628.51      638.16     13.95 o 
   5   4   2       21.82       44.65      8.08 o 
   6   4   2      260.55      287.46     10.37 o 
   7   4   2       40.99       49.87     13.89 o 
   8   4   2       26.58       26.48      8.58 o 
   9   4   2       20.58       25.13      9.98 o 
  10   4   2       15.45       30.16     14.58 o 
 -10   5   2       20.42       20.24      8.40 o 
  -9   5   2        9.30        2.61      5.19 o 
  -8   5   2       38.55       42.57     10.11 o 
  -7   5   2       78.82       81.79      6.17 o 
  -6   5   2       92.29       92.83      5.61 o 
  -5   5   2       93.87      128.55      7.24 o 
  -4   5   2      434.01      426.69      5.59 o 
  -3   5   2      462.63      458.09      9.86 o 
  -2   5   2      586.04      496.18     14.17 o 
  -1   5   2      172.75      194.70      2.40 o 
   0   5   2      510.79      454.52      8.63 o 
   1   5   2      610.86      505.87      7.49 o 
   2   5   2      218.19      222.70      7.11 o 
   3   5   2      514.91      470.48     10.63 o 
   4   5   2      296.23      288.20     10.23 o 
   5   5   2      544.34      519.04     12.48 o 
   6   5   2      105.36      101.14      8.54 o 
   7   5   2       71.95       69.81     10.69 o 
   8   5   2        1.25        0.40      6.56 o 
   9   5   2        0.70        0.50      7.70 o 
  10   5   2        7.94       11.41     16.91 o 
 -10   6   2       15.21        3.23      7.64 o 
  -9   6   2       12.19        9.52      6.44 o 
  -8   6   2       10.58       12.08      6.11 o 
  -7   6   2       18.40       22.20      5.17 o 
  -6   6   2       72.70       67.92      9.47 o 
  -5   6   2      140.76      135.34      4.27 o 
  -4   6   2       82.04      102.92      3.84 o 
  -3   6   2      123.35      123.65      3.45 o 
  -2   6   2      595.28      547.89      5.71 o 
  -1   6   2     2831.51     2538.74     25.67 o 
   0   6   2      629.27      573.07      6.98 o 
   1   6   2      418.73      527.59     22.73 o 
   2   6   2      471.78      491.91      7.92 o 
   3   6   2       95.91      138.77     16.18 o 
   4   6   2      361.59      328.40     10.03 o 
   5   6   2      220.09      212.46      8.76 o 
   6   6   2       11.49        6.21      5.19 o 
   7   6   2       74.29       69.97     11.70 o 
   8   6   2       25.56       37.99      7.59 o 
   9   6   2        2.00        7.80     10.09 o 
  10   6   2        0.87       15.83      9.66 o 
 -10   7   2       10.08        9.87      9.12 o 
  -9   7   2        3.36        3.32      4.97 o 
  -8   7   2        5.68        4.34      4.76 o 
  -7   7   2       26.53       48.02     10.98 o 
  -6   7   2       27.28       21.44      3.85 o 
  -5   7   2      181.34      180.63      5.25 o 
  -4   7   2       32.50       42.34      5.75 o 
  -3   7   2       42.29       44.72      7.18 o 
  -2   7   2     1036.75     1020.53      8.80 o 
  -1   7   2     1062.83     1159.69     10.69 o 
   0   7   2     1084.68     1068.18     13.48 o 
   1   7   2     2555.12     2320.01     58.36 o 
   2   7   2       92.20      156.90     20.75 o 
   3   7   2      230.35      229.07      8.70 o 
   4   7   2      152.76      138.90      8.07 o 
   5   7   2       63.98       90.32      8.23 o 
   6   7   2      129.45      156.18     11.29 o 
   7   7   2       79.62       91.72     10.96 o 
   8   7   2       14.83       13.35      9.37 o 
   9   7   2        6.73       -6.11      8.86 o 
  10   7   2       18.98       37.09     10.17 o 
 -10   8   2        6.78       20.18     15.66 o 
  -9   8   2        0.95       -0.88      4.49 o 
  -8   8   2       44.91       48.21      5.48 o 
  -7   8   2       83.80       77.69      4.01 o 
  -6   8   2       64.59       75.23      4.77 o 
  -5   8   2      132.26      119.12      3.94 o 
  -4   8   2       23.12       31.21      6.27 o 
  -3   8   2      580.10      536.01      7.94 o 
  -2   8   2      768.74      774.56     12.20 o 
  -1   8   2      504.85      542.47      6.51 o 
   0   8   2      903.81      899.59      9.19 o 
   1   8   2     1212.37     1145.30     12.02 o 
   2   8   2      743.37      707.69     14.39 o 
   3   8   2      128.87      147.82      7.12 o 
   4   8   2      165.29      191.17      9.32 o 
   5   8   2        8.53       10.56      6.18 o 
   6   8   2       43.58       48.48      7.34 o 
   7   8   2       29.88       22.70      7.83 o 
   8   8   2       18.94       16.32      6.77 o 
   9   8   2        1.59       10.23      7.78 o 
  10   8   2       11.32       30.67     12.29 o 
 -10   9   2        0.05        6.64      8.50 o 
  -9   9   2        2.46        1.71      4.04 o 
  -8   9   2       21.83       17.47      4.57 o 
  -7   9   2       89.51       90.07      5.29 o 
  -6   9   2       66.36       72.10      4.45 o 
  -5   9   2      186.39      193.56      9.59 o 
  -4   9   2      274.76      237.95      6.05 o 
  -3   9   2       53.64       65.01      2.73 o 
  -1   9   2      628.82      607.60      7.10 o 
   0   9   2       44.89       34.53      3.82 o 
   1   9   2      109.03      156.79      4.12 o 
   2   9   2      894.48      859.44     11.99 o 
   3   9   2      205.06      181.86      6.27 o 
   4   9   2       92.78       95.22      6.89 o 
   5   9   2      209.24      221.83     10.75 o 
   6   9   2        8.80       12.08      6.94 o 
   7   9   2       90.98       87.29      7.26 o 
   8   9   2        9.48        4.82      6.55 o 
   9   9   2        4.21        3.34      9.85 o 
  10   9   2       10.71       27.78     11.95 o 
 -10  10   2        6.96       24.55     10.45 o 
  -9  10   2        5.90       21.12      8.20 o 
  -8  10   2       19.11       16.33      4.70 o 
  -7  10   2        4.11        8.77      3.97 o 
  -6  10   2       70.11       73.32      6.82 o 
  -5  10   2      164.83      148.96      6.08 o 
  -4  10   2      278.67      267.41      8.98 o 
  -3  10   2      164.36      176.28      6.60 o 
  -2  10   2      221.34      209.22      4.75 o 
  -1  10   2      369.94      420.24      5.42 o 
   0  10   2      469.01      471.96      5.53 o 
   1  10   2      287.15      285.41      7.18 o 
   2  10   2      137.61      154.43      5.07 o 
   3  10   2      298.44      315.27      8.95 o 
   4  10   2      339.08      337.24     14.51 o 
   5  10   2      110.92      123.58      8.57 o 
   6  10   2       59.42       51.56      6.28 o 
   7  10   2       43.30       32.37      8.16 o 
   8  10   2       10.50       21.85      8.48 o 
   9  10   2        0.48        4.41      9.35 o 
  10  10   2        3.02        5.72     10.51 o 
 -10  11   2        8.29        3.31      9.05 o 
  -9  11   2        0.33       15.52      9.75 o 
  -8  11   2        0.03        3.45      4.30 o 
  -7  11   2        1.10        2.90      4.98 o 
  -6  11   2       68.49       72.84      6.86 o 
  -5  11   2        7.53        7.68      4.74 o 
  -4  11   2      331.49      363.50      6.25 o 
  -3  11   2      181.11      197.25      3.38 o 
  -2  11   2      204.85      217.81      8.34 o 
  -1  11   2       73.65       74.83      5.53 o 
   0  11   2      299.51      278.76      4.76 o 
   1  11   2      467.80      489.11      7.56 o 
   2  11   2       57.13       65.32      3.95 o 
   3  11   2      137.49      157.43      9.15 o 
   4  11   2      349.74      363.69      9.17 o 
   5  11   2      123.54      121.61      7.24 o 
   6  11   2       89.03       96.96     10.29 o 
   7  11   2       30.05       24.62     10.15 o 
   8  11   2        9.38        8.20      9.15 o 
   9  11   2        2.45        6.97      6.64 o 
  10  11   2        8.47        8.12     11.50 o 
 -10  12   2        1.24        5.07     11.83 o 
  -9  12   2        3.19       18.45     10.10 o 
  -8  12   2        3.11        2.07      4.79 o 
  -7  12   2       22.76       30.80      6.03 o 
  -6  12   2       13.01       10.83      5.39 o 
  -5  12   2       40.62       48.83      7.92 o 
  -4  12   2      135.11      137.68      5.37 o 
  -3  12   2       31.74       29.87      2.05 o 
  -2  12   2       96.07      107.32      5.00 o 
  -1  12   2      165.26      176.90     10.39 o 
   0  12   2       13.52       19.50      2.00 o 
   1  12   2       16.26       20.61      5.43 o 
   2  12   2      285.73      270.27      7.21 o 
   3  12   2       26.80       30.54      4.82 o 
   4  12   2      153.55      161.86      8.30 o 
   5  12   2       21.66       22.78      6.95 o 
   6  12   2       48.11       45.22      7.55 o 
   7  12   2       11.76       12.30      8.74 o 
   8  12   2       10.00       15.40      9.88 o 
   9  12   2        1.62        8.93      7.05 o 
  -9  13   2        5.00       10.54     16.56 o 
  -8  13   2       15.92       29.77      7.18 o 
  -7  13   2        8.14        8.64      5.61 o 
  -6  13   2       84.73       94.46      7.16 o 
  -5  13   2      103.28      119.08      7.37 o 
  -4  13   2        5.86       10.67      3.09 o 
  -3  13   2       53.86       56.27      4.15 o 
  -2  13   2       60.24       55.84      4.62 o 
  -1  13   2        1.36       12.50      4.37 o 
   0  13   2      203.77      190.62      4.12 o 
   1  13   2      109.87       86.68      4.75 o 
   2  13   2       38.03       41.93      4.46 o 
   3  13   2      155.25      156.26     14.65 o 
   4  13   2       75.84       75.23      8.13 o 
   5  13   2       85.65      110.23      9.46 o 
   6  13   2       29.15       24.98      6.34 o 
   7  13   2       13.46       10.02      9.09 o 
   8  13   2        4.94       23.92     11.52 o 
   9  13   2        8.14       -3.19      8.68 o 
  -9  14   2        3.99        4.12      8.79 o 
  -8  14   2       11.27       15.86      9.54 o 
  -7  14   2        2.09        0.28      5.06 o 
  -6  14   2       12.38        9.81      3.32 o 
  -5  14   2       73.38       77.55      4.85 o 
  -4  14   2       18.90       22.27      3.20 o 
  -3  14   2      265.56      228.61     14.87 o 
  -2  14   2       17.92       19.48      5.46 o 
  -1  14   2       13.21       17.88      3.47 o 
   0  14   2      155.47      136.98      6.30 o 
   1  14   2       88.24       81.46      4.22 o 
   2  14   2       12.34       17.56      5.35 o 
   3  14   2       53.33       65.61      6.69 o 
   4  14   2       51.45       44.81      5.98 o 
   5  14   2       74.36       60.79      7.81 o 
   6  14   2       84.65       83.71      9.63 o 
   7  14   2        1.27       -4.70      6.64 o 
   8  14   2        6.95       27.60     17.50 o 
   9  14   2        2.61       -3.22      7.39 o 
  -9  15   2        5.49       -2.63      8.95 o 
  -8  15   2        9.45       49.00     13.57 o 
  -7  15   2        3.89        1.48      2.97 o 
  -6  15   2       52.48       58.74      5.39 o 
  -5  15   2       16.70       16.30      4.06 o 
  -4  15   2       45.53       44.38      3.05 o 
  -3  15   2       50.95       62.41      5.16 o 
  -2  15   2       24.24       28.03      3.73 o 
  -1  15   2       50.67       54.57      3.66 o 
   0  15   2       14.71       15.34      1.64 o 
   1  15   2       30.72       37.63      5.37 o 
   2  15   2      130.39      122.47      8.01 o 
   3  15   2       33.83       39.69      7.27 o 
   4  15   2        2.38        8.17      8.70 o 
   5  15   2       78.23       95.77      8.51 o 
   6  15   2       53.19       77.28     11.13 o 
   7  15   2        9.23       14.48      6.41 o 
   8  15   2        6.92       26.55     14.15 o 
   9  15   2       14.83       24.33     11.84 o 
  -9  16   2       11.97       10.87     12.96 o 
  -8  16   2        0.98       13.32     10.09 o 
  -7  16   2       31.28       28.08      4.85 o 
  -6  16   2       29.92       35.24      3.75 o 
  -5  16   2       40.03       43.37      4.94 o 
  -4  16   2       22.44       18.45      3.27 o 
  -3  16   2       13.81       11.86      3.72 o 
  -2  16   2       66.97       65.18      4.56 o 
  -1  16   2       12.67        7.37      3.28 o 
   0  16   2        2.47        3.39      2.19 o 
   1  16   2       20.54       16.10      2.94 o 
   2  16   2        5.89        9.29      4.89 o 
   3  16   2       78.40       69.02      6.89 o 
   4  16   2       83.64       93.38      8.21 o 
   5  16   2       20.74       18.99      7.32 o 
   6  16   2       11.82       13.85      5.98 o 
   7  16   2        3.38        2.34      9.41 o 
   8  16   2       11.71        7.58     10.74 o 
   9  16   2        4.92       15.62      9.06 o 
  -9  17   2        5.69       23.42     20.59 o 
  -8  17   2       10.92       23.73     10.60 o 
  -7  17   2        4.22        8.20      4.14 o 
  -6  17   2       17.96       12.46      4.89 o 
  -5  17   2       15.33       13.18      3.12 o 
  -4  17   2       25.43       19.94      4.14 o 
  -3  17   2       44.02       51.28      6.30 o 
  -2  17   2       13.59       20.91      6.04 o 
  -1  17   2        9.25       13.91      5.39 o 
   0  17   2       47.79       47.85      4.30 o 
   1  17   2       43.65       51.08      2.94 o 
   2  17   2       52.15       54.59      4.58 o 
   3  17   2        9.47       10.97      4.30 o 
   4  17   2       27.62       24.79      5.39 o 
   5  17   2       77.77       64.29      8.73 o 
   6  17   2       31.35       25.36     12.36 o 
   7  17   2        6.37        4.85      8.49 o 
   8  17   2        2.32       -2.31      6.20 o 
   9  17   2        7.38        0.91     15.54 o 
  -8  18   2        2.09        6.85     17.54 o 
  -7  18   2        8.98        4.20      8.22 o 
  -6  18   2        4.53        5.91      2.92 o 
  -5  18   2       10.86        9.27      3.07 o 
  -4  18   2        6.62        8.00      4.51 o 
  -3  18   2       23.19       31.18      5.16 o 
  -2  18   2      124.46      117.57      6.03 o 
  -1  18   2       81.16       77.36      5.54 o 
   0  18   2       37.95       26.15      6.41 o 
   1  18   2       60.72       67.01      3.77 o 
   2  18   2        0.93        5.72      2.86 o 
   3  18   2       13.74       19.42      6.05 o 
   4  18   2       33.82       45.03      5.95 o 
   5  18   2       45.62       18.73     18.30 o 
   6  18   2       26.16       32.97     15.05 o 
   7  18   2       13.96        8.92     10.06 o 
   8  18   2       14.97       10.29     14.16 o 
  -8  19   2        5.12        2.64     10.65 o 
  -7  19   2       19.33       17.50      6.14 o 
  -6  19   2       57.94       55.55      7.54 o 
  -5  19   2       38.60       36.58      5.11 o 
  -4  19   2        9.14       10.22      4.36 o 
  -3  19   2        0.11        4.97      5.56 o 
  -2  19   2       12.33       13.02      4.00 o 
  -1  19   2       41.32       59.05      7.14 o 
   0  19   2       35.13       43.01      9.25 o 
   1  19   2       88.38       86.19      7.34 o 
   2  19   2       18.98       28.97      6.91 o 
   3  19   2      117.21      114.65      8.97 o 
   4  19   2        9.98       12.33      5.72 o 
   5  19   2        1.15        4.41      4.86 o 
   6  19   2        1.22        4.14      8.37 o 
   7  19   2       22.95       12.57     10.50 o 
   8  19   2        4.25       24.18     15.37 o 
  -8  20   2        0.25      -11.90     11.90 o 
  -7  20   2       12.92        5.35      9.97 o 
  -6  20   2       31.29       20.69      4.91 o 
  -5  20   2       16.00       11.07      5.45 o 
  -4  20   2       33.84       40.19      5.76 o 
  -3  20   2       64.22       63.80      5.27 o 
  -2  20   2       13.60       16.97      4.98 o 
  -1  20   2       13.89       14.40      7.19 o 
   0  20   2       33.86       34.84      6.09 o 
   1  20   2        2.43        0.97      2.67 o 
   2  20   2       10.21        9.09      2.76 o 
   3  20   2        1.51        3.47      3.65 o 
   4  20   2       16.20       22.00      6.59 o 
   5  20   2        9.28       11.14      6.95 o 
   6  20   2       29.71        8.32      7.81 o 
   7  20   2        7.23        0.41      9.72 o 
   8  20   2        1.56        6.36     11.64 o 
  -7  21   2       12.74        9.69     11.01 o 
  -6  21   2        6.48        6.77      5.26 o 
  -5  21   2       10.69       13.81      4.50 o 
  -4  21   2        0.72        5.40      4.96 o 
  -3  21   2       16.19        8.18      5.88 o 
  -2  21   2        6.12        8.48      4.05 o 
  -1  21   2       59.67       65.03      9.91 o 
   0  21   2       92.27      119.74     12.65 o 
   1  21   2       36.25       32.49      3.33 o 
   2  21   2       62.15       68.56      4.84 o 
   3  21   2       19.30       16.26      3.26 o 
   4  21   2       33.31       30.06      5.35 o 
   5  21   2       18.33       24.07      6.72 o 
   6  21   2       49.22       47.48      8.01 o 
   7  21   2        9.79       10.85      7.37 o 
  -7  22   2        7.71        9.94     19.43 o 
  -6  22   2       11.64       -1.03     16.45 o 
  -5  22   2        4.51       -1.05      6.08 o 
  -4  22   2        4.83        3.19      4.29 o 
  -3  22   2       39.20       37.03      6.95 o 
  -2  22   2       23.21       17.68      5.39 o 
  -1  22   2       32.92       32.21      6.44 o 
   0  22   2       46.57       65.13     19.42 o 
   1  22   2       51.08       50.60      7.32 o 
   2  22   2        7.66        7.62      3.01 o 
   3  22   2        6.40       12.96      3.61 o 
   4  22   2       11.38        7.66      4.13 o 
   5  22   2       20.96       23.95      5.62 o 
   6  22   2        4.28        0.55      5.62 o 
   7  22   2        5.98        3.57      6.86 o 
  -7  23   2        2.22       16.45     20.80 o 
  -6  23   2        4.77       18.28     19.43 o 
  -5  23   2       12.28       14.36      6.32 o 
  -4  23   2        4.81        0.95      4.50 o 
  -3  23   2        3.14        0.08      4.55 o 
  -2  23   2       66.00       69.60     13.89 o 
  -1  23   2       37.11       41.18      5.94 o 
   0  23   2        5.18        4.88      8.02 o 
   1  23   2       17.60       19.86      3.23 o 
   2  23   2        4.47        2.89      3.67 o 
   3  23   2        6.44        7.75      4.79 o 
   4  23   2        3.85        3.34      4.02 o 
   5  23   2        4.16        8.41      5.37 o 
   6  23   2        6.63        6.00      8.97 o 
   7  23   2        9.08        7.76      9.93 o 
  -6  24   2       15.67       45.25     22.74 o 
  -5  24   2        0.28        0.31      5.70 o 
  -4  24   2       10.36       17.01     10.87 o 
  -3  24   2        4.48        3.10      4.72 o 
  -2  24   2        9.65       21.20     10.97 o 
  -1  24   2        6.97        7.30      4.78 o 
   0  24   2       23.28       29.82      9.78 o 
   1  24   2        3.85        2.14      1.57 o 
   2  24   2       21.82       20.18      4.03 o 
   3  24   2       19.90       20.26      3.91 o 
   4  24   2        5.78        2.79      4.84 o 
   5  24   2        1.25       11.95      4.66 o 
   6  24   2        0.98        6.59      8.69 o 
  -6  25   2        9.41        7.88     20.45 o 
  -5  25   2        1.15        1.46      8.17 o 
  -4  25   2       19.74       16.39      6.39 o 
  -3  25   2       16.28       16.14      4.86 o 
  -2  25   2        0.05        8.83     10.61 o 
  -1  25   2        3.14        0.39      6.75 o 
   0  25   2       28.87       32.60     11.62 o 
   1  25   2       12.74       13.96      7.92 o 
   2  25   2       27.00       16.35      4.36 o 
   3  25   2        4.44        7.20      4.64 o 
   4  25   2        1.28       -1.47      5.14 o 
   5  25   2        2.14       16.22     15.07 o 
   6  25   2       10.41       19.36      8.53 o 
  -5  26   2        8.22        0.46      8.14 o 
  -4  26   2        0.42        2.37      4.82 o 
  -3  26   2        4.49        4.66      6.06 o 
  -2  26   2       13.22        8.61      4.72 o 
  -1  26   2        4.06       -2.56      7.89 o 
   0  26   2        3.72       10.32      7.19 o 
   1  26   2       13.86       11.20      8.04 o 
   2  26   2       23.64       21.40      5.77 o 
   3  26   2        0.72        3.81      4.13 o 
   4  26   2       15.49       16.59      6.36 o 
   5  26   2        1.04       -1.16      8.93 o 
  -5  27   2        6.90       14.62     22.40 o 
  -4  27   2        2.09        2.98      6.82 o 
  -3  27   2        2.81        4.53      7.08 o 
  -2  27   2        8.48       10.27      6.54 o 
  -1  27   2        4.79       12.21      6.70 o 
   0  27   2       10.87        6.99      7.51 o 
   1  27   2        1.60       -2.59     18.94 o 
   2  27   2        0.82       -7.80     10.13 o 
   3  27   2        5.45       22.06     12.47 o 
   4  27   2       11.19       11.49      8.94 o 
   5  27   2       19.71        4.63      9.33 o 
  -4  28   2       22.91       19.73      8.21 o 
  -3  28   2        8.46        4.61      6.88 o 
  -2  28   2        0.50        8.93      5.65 o 
  -1  28   2        1.83       -2.12      8.44 o 
   0  28   2        3.20        1.67     12.23 o 
   1  28   2        2.34       19.22      9.99 o 
   2  28   2        7.32       10.39     10.90 o 
   3  28   2        1.55       14.51     10.29 o 
   4  28   2        2.74        8.12      7.90 o 
  -3  29   2        0.37       -0.81      5.64 o 
  -2  29   2       28.28       15.23      6.64 o 
  -1  29   2        3.82       13.57      9.59 o 
   0  29   2        1.56       20.80     29.41 o 
   1  29   2        0.56       35.71     11.11 o 
   2  29   2        5.43       18.11     16.31 o 
   3  29   2        1.99        8.16      9.12 o 
  -1  30   2        1.96       21.57      9.22 o 
   0  30   2        0.04       27.90     13.03 o 
   1  30   2        7.37       26.03     13.46 o 
 -10   0   3        0.25        3.87      6.98 o 
  -9   0   3       11.80       14.79      6.64 o 
  -8   0   3        1.99        7.17     10.85 o 
  -7   0   3       92.45       92.47      5.82 o 
  -6   0   3       10.28       16.07      4.37 o 
  -5   0   3      478.53      447.74      7.74 o 
  -4   0   3       62.09       62.39      3.61 o 
  -3   0   3     1214.41     1206.32     19.38 o 
  -2   0   3      191.28      149.69      3.21 o 
  -1   0   3     4494.31     4281.28     46.29 o 
   0   0   3      116.80      102.44      8.80 o 
   1   0   3      264.53      450.78     24.87 o 
   2   0   3        1.75       14.68      9.08 o 
   3   0   3     2267.66     2027.93     36.54 o 
   4   0   3       60.75       66.11      7.96 o 
   5   0   3        2.54        8.60      7.95 o 
   6   0   3      466.12      416.92     50.94 o 
   7   0   3        3.31       13.74      9.66 o 
   8   0   3       42.22       62.45     19.50 o 
   9   0   3        0.29      -10.74     13.24 o 
  10   0   3       39.38       16.69     20.28 o 
 -10   1   3       29.18       35.36      6.84 o 
  -9   1   3       14.63       21.63      4.60 o 
  -8   1   3       48.43       52.85      6.03 o 
  -7   1   3      118.23      114.63      5.50 o 
  -6   1   3      132.99      143.44      5.14 o 
  -5   1   3      372.20      360.65     10.34 o 
  -4   1   3      855.73      799.58      7.80 o 
  -3   1   3      706.25      662.58     11.50 o 
  -2   1   3      381.74      392.43      3.59 o 
  -1   1   3     3920.55     3870.77     29.54 o 
   0   1   3        7.97        8.11      2.02 o 
   1   1   3     5819.18     5660.67     73.29 o 
   2   1   3      327.58      346.83      8.53 o 
   3   1   3       57.79       81.45      5.51 o 
   4   1   3      269.31      268.08      9.12 o 
   5   1   3      506.10      518.43     16.18 o 
   6   1   3      192.35      186.25     15.51 o 
   7   1   3      340.56      318.56     15.39 o 
   8   1   3       14.48       15.72      7.22 o 
   9   1   3       17.61       20.13      9.44 o 
  10   1   3        7.80       58.04     16.00 o 
 -10   2   3        5.06        5.79      6.07 o 
  -9   2   3        2.76        5.56      4.27 o 
  -8   2   3       31.08       33.08      5.21 o 
  -7   2   3      228.73      214.67      7.11 o 
  -6   2   3       20.88       14.99      3.19 o 
  -5   2   3      135.42      138.06      3.76 o 
  -4   2   3      182.39      207.87      5.22 o 
  -3   2   3      296.67      328.41     11.35 o 
  -2   2   3      193.97      212.37      2.69 o 
  -1   2   3      799.93      731.67      6.24 o 
   0   2   3     1431.06     1303.00     12.38 o 
   1   2   3      463.63      459.12     10.51 o 
   2   2   3      232.22      220.92      7.04 o 
   3   2   3       12.68       11.73      4.34 o 
   4   2   3     1240.42     1209.64     22.08 o 
   5   2   3      387.85      378.69     13.83 o 
   6   2   3      120.41      112.88      8.57 o 
   7   2   3       48.17       46.24      8.29 o 
   8   2   3       24.21       21.00      9.96 o 
   9   2   3       22.40       13.35      7.69 o 
  10   2   3        5.56        3.59     14.55 o 
 -10   3   3       17.07       17.35      6.80 o 
  -9   3   3       22.41       26.09      5.51 o 
  -8   3   3       11.62       14.00      4.45 o 
  -7   3   3       20.04       20.59      4.27 o 
  -6   3   3      530.70      494.39      7.20 o 
  -5   3   3      286.88      289.94      4.92 o 
  -4   3   3      847.65      800.89      9.43 o 
  -3   3   3       47.11       88.21      5.63 o 
  -2   3   3     1523.41     1297.85     13.93 o 
  -1   3   3     3372.78     3087.68     24.79 o 
   0   3   3     1050.75      948.82     13.52 o 
   1   3   3     1074.07     1190.48     15.08 o 
   2   3   3      311.42      296.20      8.02 o 
   3   3   3      685.12      615.58     12.33 o 
   4   3   3       88.49      146.86     14.72 o 
   5   3   3      224.71      223.62      9.70 o 
   6   3   3      326.87      304.96     16.01 o 
   7   3   3       67.05       76.28     11.88 o 
   8   3   3        4.93        1.76      6.86 o 
   9   3   3        9.68        0.94     11.02 o 
  10   3   3        7.73       25.10     10.85 o 
 -10   4   3       10.05       18.98     12.77 o 
  -9   4   3       13.77       10.52      4.00 o 
  -8   4   3       27.11       27.44      5.31 o 
  -7   4   3       11.97       14.51      3.60 o 
  -6   4   3       13.43       38.32     10.27 o 
  -5   4   3       81.59       84.30      2.75 o 
  -4   4   3      162.83      156.90      4.30 o 
  -3   4   3      709.58      680.22     10.05 o 
  -2   4   3      430.77      541.98      6.22 o 
  -1   4   3      346.67      384.80      5.19 o 
   0   4   3      206.49      207.43      3.36 o 
   1   4   3     1191.15     1043.56     13.36 o 
   2   4   3     2908.48     2598.08     33.34 o 
   3   4   3      907.40      893.88     16.45 o 
   4   4   3      104.76       97.22      6.35 o 
   5   4   3       62.60       60.74      7.94 o 
   6   4   3      478.51      451.19     15.08 o 
   7   4   3       55.43       63.20      9.19 o 
   8   4   3        8.33        7.54      7.84 o 
   9   4   3        2.73       23.97     11.79 o 
  10   4   3       23.49       47.95     11.75 o 
 -10   5   3        3.90       15.18     13.29 o 
  -9   5   3        4.07        5.81      4.38 o 
  -8   5   3       13.40       13.82      4.22 o 
  -7   5   3      163.31      159.67      5.89 o 
  -6   5   3      198.80      214.36      5.82 o 
  -5   5   3       81.65       85.04      2.64 o 
  -4   5   3       87.08       86.51      3.49 o 
  -3   5   3      297.62      302.13      6.22 o 
  -2   5   3     2949.86     2911.37     32.17 o 
  -1   5   3       58.29       83.78      4.23 o 
   0   5   3      162.92      163.37      3.83 o 
   1   5   3      809.68      822.61      9.74 o 
   2   5   3     3128.77     3212.11     41.20 o 
   3   5   3      133.80      155.29      9.70 o 
   4   5   3      130.16      117.86      6.69 o 
   5   5   3       56.84       59.17      8.07 o 
   6   5   3      290.00      299.40     13.86 o 
   7   5   3       75.91       85.91      9.49 o 
   8   5   3        7.45       14.55      8.74 o 
   9   5   3        6.51       18.73     15.49 o 
  10   5   3       14.16       22.63     12.78 o 
 -10   6   3        2.97        5.85      7.46 o 
  -9   6   3        3.25        4.84      5.05 o 
  -8   6   3        6.04       11.08      4.08 o 
  -7   6   3       48.90       54.33      5.58 o 
  -6   6   3        3.28        0.92      2.26 o 
  -5   6   3        2.65        3.44      1.73 o 
  -4   6   3       28.27       22.06      3.73 o 
  -3   6   3      126.44      152.05      4.79 o 
  -2   6   3      480.62      464.53     13.10 o 
  -1   6   3     1487.51     1566.16     26.19 o 
   0   6   3      554.90      540.46      6.30 o 
   1   6   3     3894.51     3629.14     39.01 o 
   2   6   3      155.20      171.34      5.94 o 
   3   6   3      214.61      197.71      8.60 o 
   4   6   3       49.13       46.81      6.08 o 
   5   6   3       86.93       91.58      7.60 o 
   6   6   3       67.86       57.49      8.49 o 
   7   6   3       62.40       73.21      8.32 o 
   8   6   3        0.97        5.56      6.65 o 
   9   6   3        0.87        0.60      8.51 o 
  10   6   3        0.17       14.98     12.23 o 
 -10   7   3        5.11       12.88      7.30 o 
  -9   7   3        7.19        5.32      6.51 o 
  -8   7   3        8.57        6.72      2.86 o 
  -7   7   3       17.40       15.49      3.04 o 
  -6   7   3      306.43      318.87      6.22 o 
  -5   7   3       99.69      102.21      5.06 o 
  -4   7   3      147.53      146.79      4.03 o 
  -3   7   3      326.70      302.15      5.76 o 
  -2   7   3     1249.03     1217.27     11.75 o 
  -1   7   3     2064.60     1934.19     16.49 o 
   0   7   3      167.59      160.66      4.41 o 
   1   7   3      154.20      253.45      5.53 o 
   2   7   3      130.48      190.78     15.74 o 
   3   7   3      170.19      193.99      8.48 o 
   4   7   3       25.82       25.45      5.64 o 
   5   7   3      114.36      104.75      8.42 o 
   6   7   3      193.59      180.80     13.10 o 
   7   7   3       18.79       17.76      8.24 o 
   8   7   3       55.77       57.40     11.31 o 
   9   7   3       11.24       21.48      8.95 o 
  10   7   3        0.27       23.73      9.52 o 
 -10   8   3       27.49       14.68      7.02 o 
  -9   8   3        0.83       -1.93      5.70 o 
  -8   8   3        5.74        9.71      4.57 o 
  -7   8   3       11.38       12.66      2.57 o 
  -6   8   3      370.43      360.46      8.78 o 
  -5   8   3       22.41       22.14      5.02 o 
  -4   8   3       65.98       68.93      7.11 o 
  -3   8   3       84.98       75.21      4.95 o 
  -2   8   3       74.53      132.23      5.58 o 
  -1   8   3       87.43      101.14      3.59 o 
   0   8   3      166.72      184.86      6.21 o 
   1   8   3      128.74      118.89      4.95 o 
   2   8   3     1242.27     1180.29     26.30 o 
   3   8   3      212.22      189.38      7.02 o 
   4   8   3      153.84      156.45      9.19 o 
   5   8   3       26.49       19.44      5.69 o 
   6   8   3      528.23      532.22     15.07 o 
   7   8   3       55.98       47.45      8.18 o 
   8   8   3        1.80        0.42      6.77 o 
   9   8   3        3.90        8.92     10.81 o 
  10   8   3       43.89       52.38     11.85 o 
 -10   9   3        3.56       17.38      9.20 o 
  -9   9   3        1.31       -1.61      5.47 o 
  -8   9   3        0.97        0.87      2.32 o 
  -7   9   3        9.66       10.94      3.69 o 
  -6   9   3      137.39      124.50      6.39 o 
  -5   9   3      152.65      137.23      6.80 o 
  -4   9   3        0.74        0.99      3.12 o 
  -3   9   3       96.43       83.36      3.14 o 
  -2   9   3      129.90      153.73      6.61 o 
  -1   9   3      238.64      209.11      3.45 o 
   0   9   3      256.04      255.64      4.45 o 
   1   9   3      237.14      259.39      5.26 o 
   2   9   3       84.51       89.17      8.23 o 
   3   9   3       65.45       72.71      7.75 o 
   4   9   3       76.46       80.08      6.42 o 
   5   9   3      328.83      275.43     12.01 o 
   6   9   3      345.96      321.09     12.39 o 
   7   9   3        0.07        0.71      5.50 o 
   8   9   3        0.13       17.32     17.45 o 
   9   9   3        0.77       18.61     10.78 o 
  10   9   3       20.70       16.92     14.23 o 
 -10  10   3        1.58        8.84      8.99 o 
  -9  10   3       17.85       16.70      6.32 o 
  -8  10   3       14.55       21.30      7.42 o 
  -7  10   3        2.04       -0.18      2.24 o 
  -6  10   3      151.40      156.03      6.83 o 
  -5  10   3      183.65      162.67      6.49 o 
  -4  10   3       36.43       27.18      7.70 o 
  -3  10   3       43.36       45.98      2.32 o 
  -2  10   3       39.14       37.65      4.13 o 
  -1  10   3      165.68      188.06      4.57 o 
   0  10   3      552.03      573.83      7.26 o 
   1  10   3      339.84      333.42      8.09 o 
   2  10   3       71.08       73.24      3.82 o 
   3  10   3        3.61        8.15      4.12 o 
   4  10   3       14.43       21.47      5.38 o 
   5  10   3       40.40       37.63      7.21 o 
   6  10   3       10.02        0.63      6.31 o 
   7  10   3        6.96        7.13      8.93 o 
   8  10   3        3.42       10.85      9.67 o 
   9  10   3       20.19       22.02      9.62 o 
  10  10   3        4.28       43.69     25.14 o 
 -10  11   3       13.18       17.86     13.00 o 
  -9  11   3        5.02        7.93      6.16 o 
  -8  11   3        7.78        8.29      5.32 o 
  -7  11   3       23.75       24.17      5.72 o 
  -6  11   3      175.28      153.78      7.59 o 
  -5  11   3      110.64      114.87      8.43 o 
  -4  11   3       31.96       31.64      2.31 o 
  -3  11   3      124.70      128.66      2.97 o 
  -2  11   3      365.17      389.91      6.27 o 
  -1  11   3      622.12      621.19      7.72 o 
   0  11   3      479.71      479.40      7.94 o 
   1  11   3      194.14      236.10     14.75 o 
   2  11   3      204.18      229.58      6.30 o 
   3  11   3       21.84       46.09      9.00 o 
   4  11   3       40.44       50.25      8.16 o 
   5  11   3      261.90      248.63     10.05 o 
   6  11   3       69.82       81.16     12.31 o 
   7  11   3       15.43       21.53      6.98 o 
   8  11   3        5.45       -0.49      6.63 o 
   9  11   3       10.79       29.52     11.20 o 
  -9  12   3       13.14       13.58      9.07 o 
  -8  12   3        8.46        4.06      5.96 o 
  -7  12   3        5.03        2.51      4.45 o 
  -6  12   3       37.68       25.45      5.03 o 
  -5  12   3       89.03       97.19      5.03 o 
  -4  12   3      296.74      278.67      6.04 o 
  -3  12   3       22.76       26.80      4.06 o 
  -2  12   3      129.12      141.55      5.28 o 
  -1  12   3       43.25       54.56      5.23 o 
   0  12   3     1508.22     1623.56     17.19 o 
   1  12   3      118.83      146.74      6.39 o 
   2  12   3      242.89      252.25      6.51 o 
   3  12   3      259.50      248.11      8.53 o 
   4  12   3      161.46      177.78     10.57 o 
   5  12   3      126.24      147.78     10.30 o 
   6  12   3       10.08        5.91      5.77 o 
   7  12   3       50.73       64.28     11.34 o 
   8  12   3        7.93       18.71      9.20 o 
   9  12   3       26.71       48.86     12.43 o 
  -9  13   3       11.82       12.56     15.23 o 
  -8  13   3        1.92        8.57      7.16 o 
  -7  13   3       51.42       79.62     11.40 o 
  -6  13   3       61.55       60.14      6.58 o 
  -5  13   3      135.65      134.30      3.53 o 
  -4  13   3      129.31      123.09      3.84 o 
  -3  13   3       46.22       46.87      3.80 o 
  -2  13   3       86.28      100.10      5.29 o 
  -1  13   3      105.32      110.75      7.46 o 
   0  13   3      281.66      283.13      5.38 o 
   1  13   3      228.42      217.69      6.26 o 
   2  13   3       66.01       60.27      6.16 o 
   3  13   3       66.27       67.97      5.88 o 
   4  13   3      131.80      138.00      7.55 o 
   5  13   3      364.47      358.18     12.03 o 
   6  13   3       20.92       14.36      7.80 o 
   7  13   3       39.14       32.78      9.19 o 
   8  13   3        2.91        7.14      6.67 o 
   9  13   3        5.89        6.74     15.14 o 
  -9  14   3        3.76        4.23      6.91 o 
  -8  14   3        1.06        5.77      7.04 o 
  -7  14   3        2.48        7.26      5.27 o 
  -6  14   3       23.61       24.82      2.21 o 
  -5  14   3       99.73      108.56      6.95 o 
  -4  14   3       53.12       52.73      3.41 o 
  -3  14   3       45.53       49.60      3.91 o 
  -2  14   3       97.87      100.85      6.53 o 
  -1  14   3      126.17      125.84      4.36 o 
   0  14   3       49.60       49.01      2.31 o 
   1  14   3       27.10       28.50      4.58 o 
   2  14   3      191.58      202.83      9.09 o 
   3  14   3       21.67       23.02      4.81 o 
   4  14   3      156.32      175.72     11.37 o 
   5  14   3        6.91        9.57      5.79 o 
   6  14   3      269.29      232.59     12.34 o 
   7  14   3        0.12       -0.19      5.60 o 
   8  14   3        1.04       -2.88      7.38 o 
   9  14   3       10.20       19.99      8.71 o 
  -9  15   3        7.65       11.58      6.24 o 
  -8  15   3       11.59       13.04      7.02 o 
  -7  15   3       23.01       24.84     11.40 o 
  -6  15   3      134.04      122.82      4.28 o 
  -5  15   3       13.79       12.37      2.83 o 
  -4  15   3       87.97       81.37      4.25 o 
  -3  15   3      285.88      264.19      6.24 o 
  -2  15   3      215.27      205.96      7.26 o 
  -1  15   3       15.73       15.26      3.07 o 
   0  15   3        3.80        7.16      3.04 o 
   1  15   3      112.69      113.44      6.07 o 
   2  15   3       77.89       78.65      9.20 o 
   3  15   3      127.09      133.94      7.70 o 
   4  15   3       78.06       91.74      7.36 o 
   5  15   3       98.79      107.25     13.31 o 
   6  15   3       12.63       17.35      6.66 o 
   7  15   3       25.29       37.16     13.60 o 
   8  15   3        3.54       -1.31     13.34 o 
   9  15   3        0.50        2.00      9.12 o 
  -9  16   3       13.18       20.54      8.05 o 
  -8  16   3        6.50        2.51      6.40 o 
  -7  16   3       11.91        7.96      5.61 o 
  -6  16   3       17.20       10.85      2.41 o 
  -5  16   3      155.44      150.31      4.88 o 
  -4  16   3       20.49       20.35      5.48 o 
  -3  16   3       61.30       72.66      5.05 o 
  -2  16   3       81.43       84.47      6.00 o 
  -1  16   3       45.36       46.60      7.57 o 
   0  16   3        8.87       11.82      4.79 o 
   1  16   3      173.99      162.89      7.78 o 
   2  16   3       65.89       75.19      5.90 o 
   3  16   3      131.60      149.69      9.01 o 
   4  16   3      151.71      158.84      7.28 o 
   5  16   3      184.10      189.47      8.66 o 
   6  16   3       23.89        9.59      7.73 o 
   7  16   3        6.44        8.66      7.20 o 
   8  16   3       10.60       49.75     15.60 o 
   9  16   3       31.40       36.22     32.91 o 
  -8  17   3        8.79       13.66      6.56 o 
  -7  17   3        1.81       -1.54      5.11 o 
  -6  17   3       49.43       44.94      3.77 o 
  -5  17   3       29.81       28.17      2.53 o 
  -4  17   3      147.77      133.00      5.89 o 
  -3  17   3        1.83        7.25      2.96 o 
  -2  17   3      110.31      120.13      9.34 o 
  -1  17   3      419.29      433.98      8.50 o 
   0  17   3       58.73       45.41      5.88 o 
   1  17   3      144.92      143.06      4.81 o 
   2  17   3       50.14       54.78      4.98 o 
   3  17   3      107.40      119.83      8.87 o 
   4  17   3      126.25      105.43      9.32 o 
   5  17   3       27.93       39.12      9.95 o 
   6  17   3       18.61       15.86      8.03 o 
   7  17   3        5.20       -0.96      6.66 o 
   8  17   3        7.52       46.40     23.04 o 
  -8  18   3        5.25       24.11     19.54 o 
  -7  18   3        2.36        5.39      6.38 o 
  -6  18   3        6.52        6.79      3.62 o 
  -5  18   3       37.44       40.81      5.27 o 
  -4  18   3       25.41       27.42      4.80 o 
  -3  18   3      244.68      229.87      6.50 o 
  -2  18   3       46.89       62.22     11.62 o 
  -1  18   3        6.07       12.08      4.70 o 
   0  18   3       58.69       75.81      6.05 o 
   1  18   3      236.34      237.21      6.56 o 
   2  18   3      114.77      132.95     11.31 o 
   3  18   3      244.11      265.48     14.58 o 
   4  18   3        8.00       12.08      4.69 o 
   5  18   3        0.84        7.12      5.27 o 
   6  18   3       40.38       30.91     15.75 o 
   7  18   3        7.71       10.58     11.13 o 
   8  18   3        2.41       10.94      9.55 o 
  -8  19   3        5.87        7.77     31.42 o 
  -7  19   3       32.95       27.14     19.71 o 
  -6  19   3        1.61       -1.73      3.99 o 
  -5  19   3       29.14       25.52      5.53 o 
  -4  19   3       26.94       27.36      5.64 o 
  -3  19   3       42.27       41.29      5.03 o 
  -2  19   3      463.88      476.18     17.32 o 
  -1  19   3       27.38       36.01      4.33 o 
   0  19   3       69.77       72.55      4.49 o 
   1  19   3       18.28       27.90      4.72 o 
   2  19   3      574.88      575.31     15.25 o 
   3  19   3        0.91       -2.83      5.61 o 
   4  19   3       15.01       14.26      6.43 o 
   5  19   3        9.60       14.74      7.98 o 
   6  19   3        0.33       -0.02      5.22 o 
   7  19   3       17.81        8.76     11.19 o 
   8  19   3        5.36       25.89     13.97 o 
  -7  20   3       11.27       -6.51     28.57 o 
  -6  20   3        0.05       -5.35      9.55 o 
  -5  20   3       28.94       29.25      5.56 o 
  -4  20   3       73.49       70.32      6.15 o 
  -3  20   3        8.27       13.59      3.93 o 
  -2  20   3       89.47       80.00      8.72 o 
  -1  20   3        9.28       14.72      4.65 o 
   0  20   3       47.30       43.74      5.03 o 
   1  20   3      153.44      153.22      8.67 o 
   2  20   3       87.60       64.75     10.79 o 
   3  20   3        3.99        3.99      4.67 o 
   4  20   3       61.20       73.96      9.94 o 
   5  20   3        6.29        3.50      5.82 o 
   6  20   3        8.55       10.24      6.44 o 
   7  20   3        5.04        5.87     13.55 o 
  -7  21   3        6.84       21.83     33.02 o 
  -6  21   3       18.26       20.18     16.26 o 
  -5  21   3       10.31        5.78      5.59 o 
  -4  21   3       54.01       68.72      7.08 o 
  -3  21   3       21.47       17.59      4.33 o 
  -2  21   3       59.45       60.86      7.03 o 
  -1  21   3      252.23      250.75      9.61 o 
   0  21   3       22.71       16.08      4.49 o 
   1  21   3      123.46      108.79     13.05 o 
   2  21   3       28.66       23.17      4.31 o 
   3  21   3       68.31       72.98      6.45 o 
   4  21   3       80.80       80.60      7.01 o 
   5  21   3        6.32       11.70      7.90 o 
   6  21   3       19.62       24.98      9.45 o 
   7  21   3        0.10        0.47      7.05 o 
  -7  22   3        0.77        5.48     30.85 o 
  -6  22   3       15.01        3.43     28.34 o 
  -5  22   3        6.05        5.40      4.94 o 
  -4  22   3       22.63       19.07      5.31 o 
  -3  22   3       42.94       23.39      6.75 o 
  -2  22   3       34.17       34.81      8.14 o 
  -1  22   3        7.21       11.48      4.89 o 
   0  22   3       11.92       11.02      5.86 o 
   1  22   3       25.54       26.23      5.67 o 
   2  22   3       24.08       34.95      3.96 o 
   3  22   3       41.62       42.10      9.83 o 
   4  22   3        0.97        7.88      6.13 o 
   5  22   3        9.26       11.54      5.86 o 
   6  22   3       20.56       19.94      6.53 o 
   7  22   3       11.19       33.61     11.43 o 
  -6  23   3        1.95       -5.60     29.94 o 
  -5  23   3        5.66       16.52      9.89 o 
  -4  23   3        7.10        5.93      4.67 o 
  -3  23   3       26.61       24.72      6.10 o 
  -2  23   3       34.33       27.12      5.43 o 
  -1  23   3        5.17        3.10      5.32 o 
   0  23   3       24.33       14.47      6.66 o 
   1  23   3        1.65       -0.19      5.11 o 
   2  23   3       33.07       41.17      4.86 o 
   3  23   3       12.17       10.72      4.59 o 
   4  23   3       16.83       16.02      5.36 o 
   5  23   3        3.97        9.63      5.35 o 
   6  23   3        0.30        1.58      6.45 o 
  -6  24   3        2.97        3.89     31.20 o 
  -5  24   3        2.10       -6.40     29.60 o 
  -4  24   3        6.22        1.44      4.63 o 
  -3  24   3       10.66        8.09      7.11 o 
  -2  24   3       25.15       19.99      8.41 o 
  -1  24   3        5.14        0.59      5.36 o 
   0  24   3        2.95        0.23      7.70 o 
   1  24   3        0.05        2.40      4.23 o 
   2  24   3       21.55       22.18      4.39 o 
   3  24   3       14.08       19.44      4.75 o 
   4  24   3        6.29       14.48      5.09 o 
   5  24   3        4.18        2.66      6.96 o 
   6  24   3        6.78       12.36      9.33 o 
  -5  25   3        1.58        0.90     13.98 o 
  -4  25   3        1.47       -0.38      5.43 o 
  -3  25   3        6.96        8.58      9.21 o 
  -2  25   3        7.62        4.40      4.82 o 
  -1  25   3       12.79       12.02      9.88 o 
   0  25   3        0.95        4.44      7.68 o 
   1  25   3        1.64        3.23      6.21 o 
   2  25   3       34.01       33.45      8.51 o 
   3  25   3        0.96        5.97      3.89 o 
   4  25   3        1.61        5.35      5.29 o 
   5  25   3        5.67       18.61      7.19 o 
  -5  26   3        6.19       -0.78      8.67 o 
  -4  26   3        1.08        2.81      5.01 o 
  -3  26   3        2.20        3.95      5.23 o 
  -2  26   3       18.32       20.55      6.81 o 
  -1  26   3        1.01       10.16      7.50 o 
   0  26   3       21.71       21.19      9.57 o 
   1  26   3       20.75       21.68      5.60 o 
   2  26   3       14.20       16.93      6.21 o 
   3  26   3        1.79        8.29      4.58 o 
   4  26   3       11.30       20.84     10.49 o 
   5  26   3        1.54        3.31      7.34 o 
  -4  27   3        2.99        4.43     11.69 o 
  -3  27   3       19.39       14.80      6.73 o 
  -2  27   3        1.19        5.51      4.79 o 
  -1  27   3       18.53       24.58      9.37 o 
   0  27   3       12.58        8.66     10.29 o 
   1  27   3       24.54       11.99      8.44 o 
   2  27   3        1.57       -0.91      9.24 o 
   3  27   3       13.13       24.06      6.79 o 
   4  27   3        0.01       23.65     14.53 o 
  -3  28   3        5.57        9.81      8.34 o 
  -2  28   3        2.07        8.60      5.29 o 
  -1  28   3        4.42       13.76      9.10 o 
   0  28   3       21.54       25.78     12.45 o 
   1  28   3       12.21       18.40      8.91 o 
   2  28   3       10.99       16.98     14.39 o 
   3  28   3       13.41       16.11     11.61 o 
  -2  29   3       29.60       14.54      7.01 o 
  -1  29   3        4.46       16.73      7.54 o 
   0  29   3        0.65       21.17     14.50 o 
   1  29   3        3.89       13.46     10.48 o 
   2  29   3       27.83       29.95     11.35 o 
   0  30   3        3.61        6.40     28.34 o 
 -10   0   4        3.80        5.60     12.46 o 
  -9   0   4       43.91       52.33      7.98 o 
  -8   0   4       26.05       22.59      6.08 o 
  -7   0   4       20.40       23.15      3.89 o 
  -6   0   4      709.04      703.62     39.52 o 
  -5   0   4      914.87      830.32     16.90 o 
  -4   0   4       73.65       61.98      7.77 o 
  -3   0   4      682.45      664.53      7.99 o 
  -2   0   4     1863.67     1952.23     33.65 o 
  -1   0   4      195.94      171.89      5.45 o 
   0   0   4        2.68        4.45      3.00 o 
   1   0   4      232.75      252.59      8.35 o 
   2   0   4      982.98     1208.51     28.56 o 
   3   0   4      644.39      624.10     19.73 o 
   4   0   4       18.23       42.51     14.18 o 
   5   0   4      957.51      877.67     53.78 o 
   6   0   4      483.19      433.23     33.85 o 
   7   0   4       14.39       11.78     10.06 o 
   8   0   4       37.94       24.45     11.63 o 
   9   0   4       44.75       19.32     15.09 o 
  10   0   4        3.56       32.86     13.81 o 
 -10   1   4       26.28       27.63     10.22 o 
  -9   1   4       69.01       77.21      6.88 o 
  -8   1   4       47.50       42.07      6.10 o 
  -7   1   4        6.26        6.42      2.43 o 
  -6   1   4     1434.60     1403.28     23.31 o 
  -5   1   4      511.02      536.20      9.07 o 
  -4   1   4        9.10       11.35      1.89 o 
  -3   1   4      376.64      356.87      3.94 o 
  -2   1   4     1963.08     1980.18     18.25 o 
  -1   1   4      145.84      141.35      4.49 o 
   0   1   4      138.42      136.87      3.36 o 
   1   1   4      327.31      306.75      6.23 o 
   2   1   4     1907.65     1985.89     28.64 o 
   3   1   4      564.52      531.82     17.55 o 
   4   1   4       37.59       45.83      6.70 o 
   5   1   4      486.83      442.36     13.04 o 
   6   1   4     1210.87     1161.16     23.99 o 
   7   1   4       82.91       70.45     10.37 o 
   8   1   4       52.58       47.01     12.11 o 
   9   1   4       84.66      104.25     13.11 o 
  10   1   4       23.91       59.04     24.06 o 
 -10   2   4        0.45       -4.04      5.50 o 
  -9   2   4        5.70        4.44      3.81 o 
  -8   2   4        1.95        1.66      3.52 o 
  -7   2   4      167.30      156.32      4.17 o 
  -6   2   4      310.18      279.86      9.10 o 
  -5   2   4       94.94       85.60      5.00 o 
  -4   2   4       96.00       85.64      2.64 o 
  -3   2   4     2087.07     2102.56     17.58 o 
  -2   2   4     3335.35     3488.94     33.04 o 
  -1   2   4      373.24      373.68      4.40 o 
   0   2   4     3961.80     3907.20     36.80 o 
   1   2   4      427.27      376.06      6.98 o 
   2   2   4     4215.10     4238.98     57.72 o 
   3   2   4     1809.24     1945.84     29.69 o 
   4   2   4      137.11      116.15      7.70 o 
   5   2   4      113.69      104.00     10.00 o 
   6   2   4      543.02      526.33     21.15 o 
   7   2   4      151.07      126.45     10.51 o 
   8   2   4        8.18        9.19      8.18 o 
   9   2   4        3.67       15.75     11.78 o 
  10   2   4        1.38       23.01     10.29 o 
 -10   3   4        0.77        6.87      6.08 o 
  -9   3   4       31.12       18.20      6.29 o 
  -8   3   4       26.15       25.22      3.25 o 
  -7   3   4      279.97      273.68      6.60 o 
  -6   3   4      352.92      353.84      8.49 o 
  -5   3   4      375.06      356.02      9.69 o 
  -4   3   4      367.56      352.20     15.57 o 
  -3   3   4      992.11      931.27     15.91 o 
  -2   3   4     3445.00     3637.58     34.18 o 
  -1   3   4      410.11      409.31      5.12 o 
   0   3   4       56.55       63.93      3.60 o 
   1   3   4      363.42      358.83      8.07 o 
   2   3   4     3625.14     3914.38    130.25 o 
   3   3   4      377.45      348.47     14.33 o 
   4   3   4      456.77      425.07     14.06 o 
   5   3   4      258.62      245.93     17.08 o 
   6   3   4      569.59      491.72     17.24 o 
   7   3   4      146.22      148.40     13.78 o 
   8   3   4       37.73       34.97     10.35 o 
   9   3   4       41.65       28.82      9.35 o 
  10   3   4        0.73       29.41     10.63 o 
 -10   4   4        5.70        0.72      5.36 o 
  -9   4   4       15.81       14.71      7.25 o 
  -8   4   4       15.79       12.43      2.47 o 
  -7   4   4       51.49       34.40      7.69 o 
  -6   4   4     1658.64     1579.26     31.01 o 
  -5   4   4      269.78      245.86      7.59 o 
  -4   4   4      127.75      135.79      7.24 o 
  -3   4   4      505.63      489.96      7.96 o 
  -2   4   4     5897.26     6065.04     55.58 o 
  -1   4   4       31.02       26.88      1.92 o 
   0   4   4      149.18      163.98      3.58 o 
   1   4   4       64.53       52.15      3.45 o 
   2   4   4     5260.49     5547.51     73.30 o 
   3   4   4      601.11      612.01     12.62 o 
   4   4   4      113.17      108.54      8.93 o 
   5   4   4      329.58      326.29     11.56 o 
   6   4   4     1701.28     1571.24     40.79 o 
   7   4   4       77.51       77.07      9.88 o 
   8   4   4       17.07       17.07      9.19 o 
   9   4   4       20.98       35.64     12.99 o 
  10   4   4        6.58       26.45     11.51 o 
 -10   5   4       32.17       30.90      7.77 o 
  -9   5   4       15.69       17.05      5.74 o 
  -8   5   4       16.57       15.76      3.57 o 
  -7   5   4       21.49       19.90      2.58 o 
  -6   5   4      946.86      898.80     21.09 o 
  -5   5   4      566.19      544.70     12.50 o 
  -4   5   4      186.91      178.11      8.33 o 
  -3   5   4      685.46      674.46     11.15 o 
  -2   5   4     2024.36     2086.48     16.76 o 
  -1   5   4     1862.05     1866.41     18.75 o 
   0   5   4        9.58        9.05      1.97 o 
   1   5   4     1856.37     1912.12     21.99 o 
   2   5   4     1279.72     1250.65     24.36 o 
   3   5   4      848.30      840.39     15.03 o 
   4   5   4      252.87      244.31     14.73 o 
   5   5   4      851.86      779.45     20.20 o 
   6   5   4      752.07      643.72     19.65 o 
   7   5   4       29.09       25.77     10.43 o 
   8   5   4       18.34       18.31      8.73 o 
   9   5   4       30.10       38.30     14.37 o 
  10   5   4       28.08       37.85     11.06 o 
 -10   6   4       21.33       28.16      6.84 o 
  -9   6   4        6.83        5.08      6.35 o 
  -8   6   4       47.54       55.40      8.43 o 
  -7   6   4       29.42       35.54      5.57 o 
  -6   6   4      295.07      268.33     11.20 o 
  -5   6   4      676.75      619.30     24.01 o 
  -4   6   4      164.37      154.09     12.28 o 
  -3   6   4      693.20      696.92     12.19 o 
  -2   6   4      234.22      255.66      6.61 o 
  -1   6   4      363.94      381.41      5.28 o 
   0   6   4        4.55        3.89      2.54 o 
   1   6   4      327.80      340.58      7.44 o 
   2   6   4      668.68      670.58     21.04 o 
   3   6   4      688.04      623.81     13.53 o 
   4   6   4      149.76      122.87      8.10 o 
   5   6   4      929.50      867.43     23.95 o 
   6   6   4      416.64      418.53     21.88 o 
   7   6   4       28.26       27.58      8.04 o 
   8   6   4       41.56       32.02     11.83 o 
   9   6   4        9.24       16.22     10.42 o 
  10   6   4       35.08       41.09     11.51 o 
 -10   7   4        7.21       15.62      7.70 o 
  -9   7   4        6.44        2.32      5.02 o 
  -8   7   4        3.96        2.01      4.59 o 
  -7   7   4       22.28       17.15      4.81 o 
  -6   7   4       34.80       29.25      8.79 o 
  -5   7   4      112.25      105.79      6.55 o 
  -4   7   4      103.62      111.01      7.12 o 
  -3   7   4      369.49      395.89      6.52 o 
  -2   7   4     1329.37     1291.19     15.64 o 
  -1   7   4      176.62      169.31      4.36 o 
   0   7   4      359.12      367.43      7.98 o 
   1   7   4       54.65       68.44      3.48 o 
   2   7   4     1681.87     1567.80     21.84 o 
   3   7   4      383.87      350.45     11.31 o 
   4   7   4       52.45       55.88      7.47 o 
   5   7   4      103.75      109.56     10.24 o 
   6   7   4       75.15       90.25      8.75 o 
   7   7   4       24.60       23.82      8.24 o 
   8   7   4        1.37        8.79      8.03 o 
   9   7   4       13.99       31.79     10.57 o 
  10   7   4        7.20       16.34     10.80 o 
 -10   8   4        0.85       -1.93      6.72 o 
  -9   8   4       27.90       28.16      7.39 o 
  -8   8   4        0.15        1.78      4.88 o 
  -7   8   4        3.72        6.01      4.88 o 
  -6   8   4      307.33      293.01      9.45 o 
  -5   8   4      145.88      154.11      7.30 o 
  -4   8   4       65.58       61.08      3.96 o 
  -3   8   4      316.08      300.64      9.34 o 
  -2   8   4      272.24      328.20      7.37 o 
  -1   8   4      385.37      390.14      5.00 o 
   0   8   4       28.85       24.20      2.52 o 
   1   8   4      384.76      372.68      8.21 o 
   2   8   4      461.36      437.42     12.20 o 
   3   8   4      204.31      202.64      8.95 o 
   4   8   4        6.18        4.25      5.93 o 
   5   8   4      119.03      131.55      9.32 o 
   6   8   4      357.80      333.97     16.83 o 
   7   8   4        8.59        4.59      8.03 o 
   8   8   4        0.49        4.66     14.20 o 
   9   8   4       42.29       47.17     11.76 o 
  10   8   4        1.80       20.68     33.02 o 
 -10   9   4       11.74        4.23      7.97 o 
  -9   9   4       33.75       29.97      7.23 o 
  -8   9   4       14.58        6.48      5.81 o 
  -7   9   4        9.58        7.29      5.09 o 
  -6   9   4      203.56      195.80      8.86 o 
  -5   9   4      777.23      745.50     21.50 o 
  -4   9   4      254.75      258.05      7.53 o 
  -3   9   4      153.12      163.81      7.04 o 
  -2   9   4     1405.72     1418.90     12.26 o 
  -1   9   4       89.46       82.37      2.69 o 
   0   9   4        3.51        4.25      2.39 o 
   1   9   4       18.45        9.66      3.26 o 
   2   9   4     1131.83     1178.30     14.30 o 
   3   9   4      391.35      375.65     10.85 o 
   4   9   4      280.06      291.87     16.75 o 
   5   9   4      846.38      792.91     18.59 o 
   6   9   4      466.77      383.02     13.47 o 
   7   9   4        2.11       -3.08      7.73 o 
   8   9   4       15.55       31.74     12.63 o 
   9   9   4       55.90       67.59     10.01 o 
  -9  10   4        1.25        5.74      6.30 o 
  -8  10   4        2.14        1.05      6.02 o 
  -7  10   4       58.82       52.03     15.21 o 
  -6  10   4      158.27      148.43      9.19 o 
  -5  10   4       17.76       21.42      4.53 o 
  -4  10   4       13.07       16.34      4.29 o 
  -3  10   4      149.81      168.74      7.84 o 
  -2  10   4      115.37      120.81      6.01 o 
  -1  10   4      612.32      604.99      7.18 o 
   0  10   4      298.81      331.54      5.40 o 
   1  10   4      847.84      814.53     10.87 o 
   2  10   4       29.12       40.14      5.02 o 
   3  10   4      278.31      294.18     10.22 o 
   4  10   4       92.21       90.98      7.08 o 
   5  10   4       90.96       92.93     12.86 o 
   6  10   4       83.18       73.59      8.91 o 
   7  10   4       72.20       64.89      9.84 o 
   8  10   4        2.28       -2.10      8.58 o 
   9  10   4        2.16       23.01     13.08 o 
  -9  11   4        0.80        5.86     10.83 o 
  -8  11   4        3.39        3.93      7.82 o 
  -7  11   4       22.32       18.17      6.06 o 
  -6  11   4      191.84      178.47      9.44 o 
  -5  11   4      202.29      206.86     15.76 o 
  -4  11   4      659.05      662.27     20.23 o 
  -3  11   4      426.81      400.88      4.61 o 
  -2  11   4        9.39        7.49      1.81 o 
  -1  11   4      239.89      238.81      9.37 o 
   0  11   4        3.60        3.81      2.34 o 
   1  11   4      273.07      269.03      7.35 o 
   2  11   4       31.07       43.67      4.19 o 
   3  11   4      480.82      478.35     10.78 o 
   4  11   4      629.66      590.76     15.86 o 
   5  11   4      355.13      340.08     14.32 o 
   6  11   4      147.54      136.26     14.13 o 
   7  11   4       22.47       14.67      7.51 o 
   8  11   4       10.07       20.52     10.23 o 
   9  11   4        2.54       18.11     12.45 o 
  -9  12   4       18.03       15.09      8.29 o 
  -8  12   4        8.82        2.16      5.61 o 
  -7  12   4       36.04       38.32      7.01 o 
  -6  12   4       15.97       17.97      5.93 o 
  -5  12   4      258.94      250.84      7.32 o 
  -4  12   4      100.24      105.16      9.32 o 
  -3  12   4      248.86      244.30      6.47 o 
  -2  12   4      294.46      306.97     18.33 o 
  -1  12   4      467.07      411.64      5.28 o 
   0  12   4       62.43       60.13      5.62 o 
   1  12   4      349.34      371.37      9.46 o 
   2  12   4      475.51      470.11      9.34 o 
   3  12   4      127.46      129.22     17.19 o 
   4  12   4       81.20      105.26     11.78 o 
   5  12   4      297.43      300.88     18.69 o 
   6  12   4       44.53       28.12      8.24 o 
   7  12   4       10.13       27.94     12.42 o 
   8  12   4       10.99       23.19     10.16 o 
   9  12   4       12.81       42.66     19.72 o 
  -9  13   4       29.01       37.63     10.20 o 
  -8  13   4        0.94       -5.00      5.39 o 
  -7  13   4        8.95        8.22      6.84 o 
  -6  13   4      339.24      327.02     21.14 o 
  -5  13   4      338.16      322.51     19.74 o 
  -4  13   4       52.99       56.93      5.73 o 
  -3  13   4       98.08       92.49      3.68 o 
  -2  13   4      785.56      801.48     12.57 o 
  -1  13   4       10.92        9.32      2.54 o 
   0  13   4        6.52        6.35      2.52 o 
   1  13   4       93.58       89.13      8.48 o 
   2  13   4      759.97      715.43     13.80 o 
   3  13   4      168.40      166.98      6.75 o 
   4  13   4      102.12       88.69      8.44 o 
   5  13   4      266.95      259.28     11.52 o 
   6  13   4      365.42      351.29     19.60 o 
   7  13   4       14.20       18.75      8.45 o 
   8  13   4        3.06       15.82     10.33 o 
   9  13   4       41.23       49.05     14.05 o 
  -9  14   4       12.03       19.18      9.08 o 
  -8  14   4        1.17       16.81     12.71 o 
  -7  14   4       17.46       24.75      6.89 o 
  -6  14   4       70.71       72.91     20.15 o 
  -5  14   4       90.35       87.66     11.61 o 
  -4  14   4      140.09      144.88      5.23 o 
  -3  14   4        0.52       -0.40      2.69 o 
  -2  14   4      469.31      434.20      8.73 o 
  -1  14   4      213.54      210.30      9.65 o 
   0  14   4      129.08      135.63      5.29 o 
   1  14   4      235.82      245.27      7.15 o 
   2  14   4      368.45      374.99     10.68 o 
   3  14   4       34.79       35.49      5.45 o 
   4  14   4      152.32      148.29      9.87 o 
   5  14   4       98.44       90.82     10.83 o 
   6  14   4       13.06        6.69      7.38 o 
   7  14   4       42.82       38.19     10.06 o 
   8  14   4        0.21        2.47      8.68 o 
   9  14   4       21.09       47.13     17.30 o 
  -9  15   4        1.59        3.65      8.27 o 
  -8  15   4        1.15        4.18      7.46 o 
  -7  15   4        6.37        9.72      6.95 o 
  -6  15   4       26.62       23.68      5.76 o 
  -5  15   4       32.53       28.01      3.32 o 
  -4  15   4       33.74       35.68      2.14 o 
  -3  15   4       54.82       59.02      4.94 o 
  -2  15   4       52.94       50.21      5.59 o 
  -1  15   4      160.55      161.72      6.23 o 
   0  15   4       39.82       44.86      5.08 o 
   1  15   4      156.83      161.49      8.56 o 
   2  15   4        5.19        1.27      4.11 o 
   3  15   4       92.52       84.73      7.00 o 
   4  15   4       18.67       18.81      4.77 o 
   5  15   4       30.97       22.01      6.37 o 
   6  15   4        8.26        4.43      7.16 o 
   7  15   4        4.07       17.89     10.47 o 
   8  15   4        1.26        9.55      7.68 o 
  -8  16   4        8.42        9.90      7.04 o 
  -7  16   4       25.53       27.09      7.81 o 
  -6  16   4       18.89       14.15      5.18 o 
  -5  16   4        7.32        8.97      3.61 o 
  -4  16   4       44.46       39.89      3.59 o 
  -3  16   4      344.90      355.02      8.31 o 
  -2  16   4       72.32       65.42      5.14 o 
  -1  16   4      114.73      109.62     10.78 o 
   0  16   4        9.88        4.42      3.79 o 
   1  16   4      150.86      136.63      7.02 o 
   2  16   4      100.62       93.17      8.46 o 
   3  16   4      346.76      344.13     12.35 o 
   4  16   4       32.53       26.34      6.19 o 
   5  16   4       18.06       13.65      8.03 o 
   6  16   4       26.79       23.30      8.03 o 
   7  16   4       13.50       31.48     11.23 o 
   8  16   4       26.61       30.76     12.96 o 
  -8  17   4        5.42       19.06     27.77 o 
  -7  17   4        3.37       -6.31     12.56 o 
  -6  17   4        9.07        6.52      4.81 o 
  -5  17   4        1.29       -1.98      3.99 o 
  -4  17   4       25.49       29.45      3.95 o 
  -3  17   4      257.00      269.98      7.44 o 
  -2  17   4      539.47      560.50     17.95 o 
  -1  17   4       51.69       65.91      4.02 o 
   0  17   4        3.74        3.00      3.70 o 
   1  17   4      125.98      127.07      8.10 o 
   2  17   4      730.72      713.87     13.31 o 
   3  17   4       88.06       93.88      7.61 o 
   4  17   4       25.75       20.61      6.63 o 
   5  17   4        7.69        3.67      4.60 o 
   6  17   4       17.72       21.85      8.19 o 
   7  17   4        1.30       20.30     10.57 o 
   8  17   4        3.52       29.70     11.67 o 
  -8  18   4        4.47       28.45     19.31 o 
  -7  18   4        1.41        4.99      9.30 o 
  -6  18   4       23.51       16.93      4.26 o 
  -5  18   4       24.32       25.49     14.22 o 
  -4  18   4       23.00       22.54      4.20 o 
  -3  18   4       89.51       85.30      5.58 o 
  -2  18   4      482.78      526.00     11.27 o 
  -1  18   4       14.79       18.23      4.11 o 
   0  18   4      170.09      183.15      6.33 o 
   1  18   4        1.75        3.27      5.21 o 
   2  18   4      405.80      417.56     12.57 o 
   3  18   4       36.24       35.59      7.09 o 
   4  18   4       28.34       33.69      8.81 o 
   5  18   4        9.70       11.45      6.10 o 
   6  18   4       35.24       39.09     13.52 o 
   7  18   4        7.60        9.49      7.43 o 
   8  18   4        7.62       11.77      9.35 o 
  -8  19   4        3.38        7.43     18.51 o 
  -7  19   4        0.61        0.57     11.36 o 
  -6  19   4       23.59       14.97      9.49 o 
  -5  19   4       15.90       11.42      3.54 o 
  -4  19   4       12.24       17.38      4.92 o 
  -3  19   4      234.72      232.80      7.57 o 
  -2  19   4      100.45      100.37      7.19 o 
  -1  19   4      210.67      212.62      9.85 o 
   0  19   4        3.19        2.94      4.14 o 
   1  19   4      208.44      186.85      5.50 o 
   2  19   4      119.03      119.91     12.91 o 
   3  19   4      338.46      322.93     11.79 o 
   4  19   4       13.32       17.19      5.73 o 
   5  19   4       13.11       18.00      8.99 o 
   6  19   4       27.87       34.03     11.25 o 
   7  19   4        2.73       15.01     23.43 o 
  -7  20   4       11.54       -1.26     16.45 o 
  -6  20   4        6.67        8.31      9.32 o 
  -5  20   4        0.99       -2.28      8.80 o 
  -4  20   4       38.88       36.10      6.76 o 
  -3  20   4       94.25       95.46     10.28 o 
  -2  20   4       51.64       52.64      5.32 o 
  -1  20   4       40.01       44.11      5.33 o 
   0  20   4        0.77       -0.06      4.56 o 
   1  20   4       40.61       39.51      3.16 o 
   2  20   4       16.42       14.80      7.42 o 
   3  20   4      103.90      109.07      6.90 o 
   4  20   4       39.76       40.96      8.28 o 
   5  20   4        6.79       13.21      7.95 o 
   6  20   4        1.17        4.80      7.78 o 
   7  20   4       15.48       32.47     11.05 o 
  -7  21   4        1.06        0.00     16.11 o 
  -6  21   4        1.08        4.46     16.00 o 
  -5  21   4        0.90        0.95      8.72 o 
  -4  21   4        5.77        5.98      4.11 o 
  -3  21   4       10.45        8.04      4.48 o 
  -2  21   4      190.38      188.51     15.99 o 
  -1  21   4       26.71       41.25      8.51 o 
   0  21   4        0.50       -0.15      3.76 o 
   1  21   4       43.82       41.74      4.17 o 
   2  21   4      252.85      247.26     18.59 o 
   3  21   4        6.58        4.51      6.03 o 
   4  21   4        3.41       12.23      6.63 o 
   5  21   4        2.79        5.15      6.61 o 
   6  21   4        2.78        6.72      6.53 o 
   7  21   4        3.14       -0.12      7.96 o 
  -6  22   4        0.25      -11.77     18.05 o 
  -5  22   4        6.64        9.82     12.12 o 
  -4  22   4        3.22        1.60      4.21 o 
  -3  22   4       10.12        6.61      4.31 o 
  -2  22   4       25.37       25.16      6.40 o 
  -1  22   4       16.17       19.59      4.73 o 
   0  22   4        0.71        3.07      5.00 o 
   1  22   4        6.64        5.89      4.50 o 
   2  22   4       35.52       34.13      4.91 o 
   3  22   4        6.84       10.59      3.94 o 
   4  22   4        3.26       12.02      7.46 o 
   5  22   4        5.42       11.89     10.62 o 
   6  22   4        3.60       10.07      9.86 o 
  -6  23   4        5.14        6.74     18.40 o 
  -5  23   4        0.94       -2.78     11.59 o 
  -4  23   4        0.58       -2.70      4.77 o 
  -3  23   4        3.72        5.14      4.21 o 
  -2  23   4       20.31       16.74      5.59 o 
  -1  23   4       13.29        6.81      5.28 o 
   0  23   4       13.41       19.43      5.70 o 
   1  23   4       13.50        6.48      5.96 o 
   2  23   4       46.52       46.10      4.47 o 
   3  23   4        0.61        4.17      3.69 o 
   4  23   4        1.36       -3.00      4.61 o 
   5  23   4        2.23        4.41      6.46 o 
   6  23   4        1.29        3.42      6.59 o 
  -6  24   4        0.07       14.97     20.23 o 
  -5  24   4        6.28       -4.65      9.02 o 
  -4  24   4        5.62        5.22      8.13 o 
  -3  24   4       19.13       18.61      4.48 o 
  -2  24   4       23.68       18.92      7.03 o 
  -1  24   4       40.97       28.10     10.40 o 
   0  24   4       24.85       26.95      7.54 o 
   1  24   4       45.52       35.28      5.54 o 
   2  24   4       17.45        7.29      8.45 o 
   3  24   4        9.70       10.50      3.66 o 
   4  24   4        6.58        3.19      5.16 o 
   5  24   4        4.54       13.43     10.13 o 
  -5  25   4       14.30       -2.89     12.52 o 
  -4  25   4        0.10        8.04      8.32 o 
  -3  25   4       26.50       37.99     12.21 o 
  -2  25   4       31.82       24.01      5.71 o 
  -1  25   4       33.80       22.27     10.70 o 
   0  25   4        0.28        5.20      6.36 o 
   1  25   4       38.42       33.56      7.21 o 
   2  25   4       14.98       13.31      7.56 o 
   3  25   4       42.38       44.68      7.11 o 
   4  25   4        2.10       17.00      9.08 o 
   5  25   4       10.03       16.99      9.66 o 
  -4  26   4        1.01       -0.51     10.94 o 
  -3  26   4       11.82        5.89      5.74 o 
  -2  26   4       21.46       21.23      5.88 o 
  -1  26   4       18.04       18.33     13.27 o 
   0  26   4        2.67        2.38     12.26 o 
   1  26   4       15.69       11.44      6.26 o 
   2  26   4       18.72       37.55     10.35 o 
   3  26   4        7.86        2.96      6.56 o 
   4  26   4        1.65        8.76      6.23 o 
  -4  27   4       13.54       11.30     10.04 o 
  -3  27   4        4.01        1.50      5.94 o 
  -2  27   4       39.30       31.85      6.98 o 
  -1  27   4        8.71       10.06     11.26 o 
   0  27   4        5.68       -0.28      8.28 o 
   1  27   4       17.76       16.18      8.21 o 
   2  27   4       41.68       43.51     11.54 o 
   3  27   4        1.70       10.68     13.02 o 
   4  27   4       14.35       22.16      9.94 o 
  -3  28   4        0.64        4.51     13.69 o 
  -2  28   4       12.29        5.37      5.32 o 
  -1  28   4        7.63        7.16      9.92 o 
   0  28   4        0.94       10.69      9.89 o 
   1  28   4        6.55        7.17      6.53 o 
   2  28   4       12.64       17.83      7.99 o 
   3  28   4        0.20       28.89      8.77 o 
  -1  29   4       22.46       26.78     15.51 o 
   0  29   4        1.01       -2.55      9.62 o 
   1  29   4       18.16       22.56     15.34 o 
 -10   0   5        5.89        0.57     19.31 o 
  -9   0   5       36.90       46.05     21.83 o 
  -8   0   5       12.64        5.32      9.37 o 
  -7   0   5        0.00       -5.48      8.09 o 
  -6   0   5      356.76      335.27     11.66 o 
  -5   0   5      192.19      172.68      5.62 o 
  -4   0   5       16.98       21.25      3.36 o 
  -3   0   5        0.01       -0.41      1.91 o 
  -2   0   5     1413.60     1394.61     20.69 o 
  -1   0   5      189.01      181.92      4.42 o 
   0   0   5        4.47       10.19      5.74 o 
   1   0   5        5.33        3.11      3.66 o 
   2   0   5      856.26      875.00     32.45 o 
   3   0   5        1.09        3.81      6.89 o 
   4   0   5      167.11      168.38     15.37 o 
   5   0   5      393.02      367.02     21.78 o 
   6   0   5      259.52      189.31     19.49 o 
   7   0   5        2.04        1.55     11.38 o 
   8   0   5        0.04        9.66     13.91 o 
   9   0   5       15.78       35.46     16.68 o 
  10   0   5        0.42       14.40     32.80 o 
 -10   1   5        0.16        9.92     15.14 o 
  -9   1   5       19.82       29.51     10.77 o 
  -8   1   5        3.53       -0.50      4.88 o 
  -7   1   5        2.97        4.87      4.25 o 
  -6   1   5       40.35       42.91      3.78 o 
  -5   1   5      115.50      108.29      3.72 o 
  -4   1   5       79.01       71.75      3.20 o 
  -3   1   5      103.43      111.25      2.91 o 
  -2   1   5       48.91       66.71      4.30 o 
  -1   1   5      290.76      258.31      6.68 o 
   0   1   5       36.17       35.46      2.94 o 
   1   1   5      517.74      456.36      7.57 o 
   2   1   5      181.31      185.10      8.24 o 
   3   1   5       65.61       73.15      7.71 o 
   4   1   5      101.96       97.82     10.82 o 
   5   1   5      100.68      106.39      9.87 o 
   6   1   5       19.01       13.38      9.09 o 
   7   1   5        7.45       11.53      9.00 o 
   8   1   5       10.17       14.50      9.11 o 
   9   1   5       17.65        2.01      9.85 o 
  10   1   5        2.61        1.26     14.76 o 
 -10   2   5        5.50        9.43     14.98 o 
  -9   2   5       11.19        8.91     10.08 o 
  -8   2   5       41.57       41.50      8.91 o 
  -7   2   5      127.35      122.82     10.56 o 
  -6   2   5      173.20      156.89      4.28 o 
  -5   2   5       67.22       59.68      5.19 o 
  -4   2   5      127.05      124.45      3.59 o 
  -3   2   5      148.56      147.71      4.87 o 
  -2   2   5      196.14      202.52      3.52 o 
  -1   2   5      391.50      375.61      4.15 o 
   0   2   5        2.30        0.95      2.99 o 
   1   2   5      193.04      197.82      8.89 o 
   2   2   5      173.42      183.01      7.21 o 
   3   2   5      113.74      137.88      7.92 o 
   4   2   5       79.86      110.09      8.80 o 
   5   2   5      167.00      151.02     10.94 o 
   6   2   5       94.63       79.69     11.16 o 
   7   2   5       17.71       10.57      9.11 o 
   8   2   5       21.59       27.48     10.61 o 
   9   2   5       42.52       54.66     10.24 o 
  10   2   5       12.34       30.11     14.50 o 
 -10   3   5        1.90        5.11     14.72 o 
  -9   3   5       23.73       19.98      8.73 o 
  -8   3   5        2.81        4.93      4.16 o 
  -7   3   5       61.04       49.89      6.71 o 
  -6   3   5      109.31      112.07      6.37 o 
  -5   3   5      359.82      343.81      9.14 o 
  -4   3   5      127.83      111.11      3.81 o 
  -3   3   5       21.73       24.92      1.78 o 
  -2   3   5      408.14      440.98      5.77 o 
  -1   3   5       53.39       49.85      3.30 o 
   0   3   5      189.62      166.43      4.69 o 
   1   3   5      126.61      149.92      5.97 o 
   2   3   5      330.12      338.94      8.39 o 
   3   3   5       86.64      111.52      9.21 o 
   4   3   5       68.15       86.18     14.14 o 
   5   3   5      115.78       83.83     10.41 o 
   6   3   5      114.04       97.88     11.24 o 
   7   3   5       52.04       46.16      9.43 o 
   8   3   5        5.52       18.93      9.87 o 
   9   3   5       13.10       17.46     13.00 o 
  10   3   5        3.80       44.91     26.02 o 
 -10   4   5       11.15       10.72     15.35 o 
  -9   4   5       16.75       16.41     11.27 o 
  -8   4   5       10.78       23.29      9.96 o 
  -7   4   5        1.47        5.38      6.56 o 
  -6   4   5      134.24      135.17      8.08 o 
  -5   4   5       49.52       46.68      4.62 o 
  -4   4   5      140.22      140.50      4.50 o 
  -3   4   5       70.19       64.20      4.12 o 
  -2   4   5       67.09       77.63      2.61 o 
  -1   4   5      133.39      127.84      3.22 o 
   0   4   5       12.40       21.40      4.85 o 
   1   4   5       93.38       89.38      4.76 o 
   2   4   5      103.66      125.04      8.66 o 
   3   4   5        0.38       -1.06      5.93 o 
   4   4   5      232.08      222.93      9.61 o 
   5   4   5      111.35      114.40     12.79 o 
   6   4   5       62.48       54.20     10.55 o 
   7   4   5        2.26       -8.42     10.12 o 
   8   4   5        7.52       15.28     10.16 o 
   9   4   5       21.74       35.77     10.43 o 
 -10   5   5        4.53        5.31     12.04 o 
  -9   5   5        6.84       27.32     11.75 o 
  -8   5   5        0.20        8.86      7.98 o 
  -7   5   5       15.46        6.27      4.77 o 
  -6   5   5      108.39      118.31     10.59 o 
  -5   5   5       37.33       32.02      5.15 o 
  -4   5   5       49.17       56.02      5.59 o 
  -3   5   5      281.51      290.77      6.09 o 
  -2   5   5      316.39      289.63      5.38 o 
  -1   5   5       29.66       27.76      2.45 o 
   0   5   5       55.92       50.61      3.50 o 
   1   5   5       76.27       70.98      4.43 o 
   2   5   5      324.94      304.79     10.92 o 
   3   5   5      293.05      253.59     11.68 o 
   4   5   5       15.13       -0.19      8.82 o 
   5   5   5       46.41       43.10      8.38 o 
   6   5   5       34.66       47.63      8.84 o 
   7   5   5       37.77       63.14     10.98 o 
   8   5   5        0.13        2.17      7.73 o 
   9   5   5        5.51        5.77      9.07 o 
 -10   6   5        8.15        4.62     10.90 o 
  -9   6   5       19.50       20.16      8.35 o 
  -8   6   5        4.20       20.22     14.84 o 
  -7   6   5       63.61       64.00     15.09 o 
  -6   6   5       66.90       60.24      9.64 o 
  -5   6   5       47.42       58.03      6.95 o 
  -4   6   5       91.34       82.38      8.00 o 
  -3   6   5       41.28       38.12      3.70 o 
  -2   6   5       18.99       13.49      2.03 o 
  -1   6   5      176.17      153.62      3.53 o 
   0   6   5      105.31       91.37      7.50 o 
   1   6   5       64.66       58.27      5.10 o 
   2   6   5       92.94       79.72      6.09 o 
   3   6   5       18.08       12.98      5.46 o 
   4   6   5       68.14       65.77      7.30 o 
   5   6   5       83.23       75.21      9.37 o 
   6   6   5       88.88       70.19     11.79 o 
   7   6   5       54.16       53.41     14.63 o 
   8   6   5       16.58       27.05     12.16 o 
   9   6   5       19.76       14.40     11.15 o 
  -9   7   5       33.60       40.83     10.53 o 
  -8   7   5       13.03        8.89      6.92 o 
  -7   7   5       22.69       21.93      5.40 o 
  -6   7   5       14.10       12.36      6.12 o 
  -5   7   5      371.05      330.33      9.74 o 
  -4   7   5       14.59        8.02      3.44 o 
  -3   7   5      318.48      287.79      6.11 o 
  -2   7   5       91.20       89.51      3.07 o 
  -1   7   5       23.36       25.64      2.53 o 
   0   7   5       47.69       44.91      3.44 o 
   1   7   5       44.52       50.04      4.36 o 
   2   7   5       29.25       40.57      5.00 o 
   3   7   5      317.61      267.57     12.51 o 
   4   7   5       53.16       42.02      7.83 o 
   5   7   5      157.62      168.84     12.55 o 
   6   7   5       39.87       41.89      8.72 o 
   7   7   5       16.68       15.72      8.15 o 
   8   7   5       10.18       12.55      8.71 o 
   9   7   5       21.09       33.14     10.31 o 
  -9   8   5        0.42        1.82      7.39 o 
  -8   8   5        1.62        4.65      5.90 o 
  -7   8   5       14.92       18.17      5.66 o 
  -6   8   5      384.71      367.68     30.75 o 
  -5   8   5      479.68      428.33     12.13 o 
  -4   8   5       74.67       57.48      5.35 o 
  -3   8   5      206.19      192.28      7.48 o 
  -2   8   5      283.75      273.37      9.48 o 
  -1   8   5      408.65      414.64      5.95 o 
   0   8   5      116.37      107.15      4.20 o 
   1   8   5      373.16      343.15      8.38 o 
   2   8   5      368.45      337.58      8.61 o 
   3   8   5      204.60      195.81     18.48 o 
   4   8   5      105.38      104.06     10.23 o 
   5   8   5      278.85      269.36     17.59 o 
   6   8   5      377.94      325.50     15.38 o 
   7   8   5        3.45       -1.24      8.65 o 
   8   8   5        1.19       11.89     16.91 o 
   9   8   5        9.32       34.75     12.63 o 
  -9   9   5        9.96       14.63     13.52 o 
  -8   9   5        4.85        2.98      5.47 o 
  -7   9   5        2.70        4.75      8.01 o 
  -6   9   5      221.48      203.04      8.30 o 
  -5   9   5       82.13       75.75     10.46 o 
  -4   9   5        7.85        9.16      4.83 o 
  -3   9   5       95.62      102.03      4.16 o 
  -2   9   5      267.93      260.53      5.89 o 
  -1   9   5       42.84       54.29      3.27 o 
   0   9   5       13.08        9.63      3.17 o 
   1   9   5      169.36      173.96      5.93 o 
   2   9   5      155.83      177.34      8.97 o 
   3   9   5       10.65       13.35      5.66 o 
   4   9   5       38.39       42.52      7.25 o 
   5   9   5      150.91      145.13     10.82 o 
   6   9   5       16.42       13.18      8.55 o 
   7   9   5        2.03       14.67      8.16 o 
   8   9   5        0.64       23.88     10.85 o 
   9   9   5       10.56       14.36     10.10 o 
  -9  10   5        7.95        2.12     10.84 o 
  -8  10   5        8.42       10.06      6.14 o 
  -7  10   5       15.37       10.45      8.42 o 
  -6  10   5       90.19       97.79      9.92 o 
  -5  10   5       22.80       23.91      6.16 o 
  -4  10   5        9.86        8.06      4.76 o 
  -3  10   5       18.16       21.28      4.62 o 
  -2  10   5      240.47      240.80      4.31 o 
  -1  10   5      250.17      222.62      4.28 o 
   0  10   5      209.58      214.06      6.37 o 
   1  10   5       61.32       63.71      7.09 o 
   2  10   5      163.11      158.73      7.96 o 
   3  10   5       10.60        8.09      6.78 o 
   4  10   5       26.88       25.23      7.58 o 
   5  10   5       36.02       27.43      8.28 o 
   6  10   5      142.62      159.07      9.94 o 
   7  10   5       27.77       32.11     11.74 o 
   8  10   5       10.71       38.90     10.48 o 
   9  10   5       11.84       67.71     16.72 o 
  -9  11   5       28.42       41.02      8.40 o 
  -8  11   5        3.47        9.80      9.67 o 
  -7  11   5       18.17       14.44      6.72 o 
  -6  11   5       49.75       60.37      9.60 o 
  -5  11   5      293.53      272.81      9.96 o 
  -4  11   5      107.46      113.64      6.24 o 
  -3  11   5       47.92       45.90      3.84 o 
  -2  11   5      257.44      243.47      5.36 o 
  -1  11   5      357.60      356.98      8.78 o 
   0  11   5      233.19      246.81      5.99 o 
   1  11   5      189.11      239.98     21.40 o 
   2  11   5      188.75      213.81      9.89 o 
   3  11   5       36.96       40.35      5.32 o 
   4  11   5       53.68       54.65      8.38 o 
   5  11   5      161.40      152.82      9.98 o 
   6  11   5       29.36       16.30     10.52 o 
   7  11   5       35.72       23.03      8.09 o 
   8  11   5        3.58        1.14     13.86 o 
   9  11   5       23.24       27.14     15.49 o 
  -9  12   5        9.19       16.47     10.23 o 
  -8  12   5       11.95       19.16     10.15 o 
  -7  12   5       17.12       10.37      5.03 o 
  -6  12   5      146.68      133.97      7.36 o 
  -5  12   5       54.70       67.73     12.49 o 
  -4  12   5       58.20       54.31      5.88 o 
  -3  12   5       27.04       25.00      7.28 o 
  -2  12   5       54.93       47.50      3.60 o 
  -1  12   5      420.90      413.38     11.75 o 
   0  12   5      333.49      323.68     10.95 o 
   1  12   5      578.73      561.96     13.59 o 
   2  12   5      107.51      122.89      7.22 o 
   3  12   5       37.71       31.78      5.48 o 
   4  12   5      221.12      229.51     10.78 o 
   5  12   5      188.78      191.77     11.10 o 
   6  12   5       97.63      116.69     24.07 o 
   7  12   5       14.34       15.10     11.81 o 
   8  12   5        7.60       32.22     26.55 o 
   9  12   5        3.25       23.99     11.40 o 
  -9  13   5       22.65       36.74     12.58 o 
  -8  13   5        1.12        3.23      5.28 o 
  -7  13   5        6.95       16.93     10.64 o 
  -6  13   5       18.93       15.70      6.49 o 
  -5  13   5       61.37       68.88      4.94 o 
  -4  13   5       65.61       74.15      7.11 o 
  -3  13   5       90.02       78.03      5.83 o 
  -2  13   5      120.46      115.81      7.10 o 
  -1  13   5        7.20        8.76      2.43 o 
   0  13   5      131.78      116.78      5.23 o 
   1  13   5       34.58       37.19      5.65 o 
   2  13   5       55.51       52.88      5.26 o 
   3  13   5       42.62       44.99      7.10 o 
   4  13   5       21.19       12.77      5.48 o 
   5  13   5       43.86       39.40      7.67 o 
   6  13   5        4.68       -8.64      8.97 o 
   7  13   5        5.25        3.70      7.74 o 
   8  13   5        2.53       40.53     12.02 o 
  -8  14   5        8.13       12.94      7.63 o 
  -7  14   5        1.06        1.53      7.29 o 
  -6  14   5        4.12        6.85      4.34 o 
  -5  14   5       12.30       10.01      5.35 o 
  -4  14   5       14.02       17.34      3.99 o 
  -3  14   5       10.26       11.78      2.50 o 
  -2  14   5      245.01      231.40      9.40 o 
  -1  14   5       41.17       43.84      4.36 o 
   0  14   5       90.55       99.97      4.24 o 
   1  14   5       74.61       74.97      6.04 o 
   2  14   5      152.87      166.13     12.22 o 
   3  14   5       64.26       84.11      7.34 o 
   4  14   5        9.35        8.29      4.68 o 
   5  14   5       23.08       29.46      8.95 o 
   6  14   5       13.49       10.78      7.42 o 
   7  14   5        2.32       13.92      9.11 o 
   8  14   5        5.88       27.29     22.04 o 
  -8  15   5       19.48       36.06      9.22 o 
  -7  15   5        6.83        8.77      7.56 o 
  -6  15   5       21.26       16.84      6.12 o 
  -5  15   5       18.21       10.57      4.86 o 
  -4  15   5      171.39      168.95     13.44 o 
  -3  15   5       48.04       49.25      5.47 o 
  -2  15   5       86.52       88.97      6.85 o 
  -1  15   5       40.38       38.58      6.53 o 
   0  15   5       87.87       88.61      5.53 o 
   1  15   5        0.27        1.15      4.90 o 
   2  15   5       30.61       41.61      5.44 o 
   3  15   5       23.78       17.49      6.05 o 
   4  15   5      267.00      265.64     10.28 o 
   5  15   5        0.21       -2.89      6.38 o 
   6  15   5        6.83       -3.25      8.43 o 
   7  15   5       11.55       32.48     15.59 o 
   8  15   5       11.05        8.58     12.30 o 
  -8  16   5       13.66       -8.00     13.34 o 
  -7  16   5        2.57        1.77      5.86 o 
  -6  16   5       22.21       22.09      7.35 o 
  -5  16   5       11.16       10.44      3.88 o 
  -4  16   5      147.57      162.39     20.23 o 
  -3  16   5        8.99        5.72      3.14 o 
  -2  16   5       59.21       43.36      5.01 o 
  -1  16   5       97.59      109.14      5.79 o 
   0  16   5        9.86       10.18      2.66 o 
   1  16   5       86.29       91.41      7.72 o 
   2  16   5       83.30       80.81      7.97 o 
   3  16   5       12.51        5.29      4.81 o 
   4  16   5       50.11       44.43      7.83 o 
   5  16   5        3.45        0.89      5.22 o 
   6  16   5       14.50        1.68      7.16 o 
   7  16   5       10.93       14.63     15.64 o 
   8  16   5       13.67       31.09     21.06 o 
  -8  17   5       10.54       14.28     17.83 o 
  -7  17   5       18.13       44.35     13.01 o 
  -6  17   5        0.78        0.34      4.32 o 
  -5  17   5        2.91        2.10      7.41 o 
  -4  17   5       16.33        5.51      8.41 o 
  -3  17   5       13.26       19.69      5.37 o 
  -2  17   5        1.81       -0.22      3.64 o 
  -1  17   5       63.44       60.89      4.32 o 
   0  17   5       47.31       40.17      2.70 o 
   1  17   5       95.94      113.27      7.76 o 
   2  17   5        5.28        5.62      5.23 o 
   3  17   5       23.48       19.88      7.92 o 
   4  17   5       42.79       42.87      9.62 o 
   5  17   5        6.11        7.66      5.49 o 
   6  17   5        4.71       13.44     11.47 o 
   7  17   5        7.11       14.97      8.21 o 
   8  17   5        8.14       53.82     35.08 o 
  -7  18   5        5.97       19.95     12.08 o 
  -6  18   5        7.80       18.06     12.24 o 
  -5  18   5        8.52        4.12      8.01 o 
  -4  18   5        1.54        1.79      2.34 o 
  -3  18   5       72.38       77.19      5.07 o 
  -2  18   5       22.85       16.29      4.66 o 
  -1  18   5       36.63       37.92      4.16 o 
   0  18   5        0.62        2.18      3.83 o 
   1  18   5        2.29        2.47      2.35 o 
   2  18   5        9.53        4.06      7.74 o 
   3  18   5       76.95       93.33     13.30 o 
   4  18   5        3.45       -2.11      6.34 o 
   5  18   5        8.86        3.67      8.98 o 
   6  18   5        8.26       17.90      6.51 o 
   7  18   5        0.64        8.13     16.43 o 
  -7  19   5        0.06       22.74     29.94 o 
  -6  19   5        7.15       12.19      9.69 o 
  -5  19   5       14.29       12.32     18.40 o 
  -4  19   5        2.55        2.13      5.05 o 
  -3  19   5       23.82       17.15      4.85 o 
  -2  19   5       90.96       92.05      7.98 o 
  -1  19   5       20.88       20.61      4.05 o 
   0  19   5        0.92        5.46      4.57 o 
   1  19   5       23.19       27.74      2.58 o 
   2  19   5       79.72      101.23      8.52 o 
   3  19   5        4.99        2.78      8.47 o 
   4  19   5        1.62        4.32      5.87 o 
   5  19   5        9.22       12.90      8.63 o 
   6  19   5        1.41       -5.17      7.34 o 
   7  19   5        3.36       17.43     13.42 o 
  -7  20   5       18.59       20.11     31.65 o 
  -6  20   5        1.91       -0.37      8.56 o 
  -5  20   5        0.44        1.83     10.40 o 
  -4  20   5        2.83        0.27      5.62 o 
  -3  20   5        4.65        4.69      4.14 o 
  -2  20   5       28.58       23.18      5.29 o 
  -1  20   5       11.65       10.56      4.17 o 
   0  20   5       17.14       22.25      4.97 o 
   1  20   5        2.20        2.83      2.36 o 
   2  20   5       18.54       22.63      6.02 o 
   3  20   5       21.32       19.66      6.68 o 
   4  20   5       12.14        2.56      7.48 o 
   5  20   5       13.61        9.58     10.41 o 
   6  20   5        3.81        1.84     10.40 o 
   7  20   5       24.70       32.29     10.61 o 
  -6  21   5        3.02        0.91     24.91 o 
  -5  21   5       10.07        8.98     11.03 o 
  -4  21   5       77.60       91.27     11.88 o 
  -3  21   5        6.01        4.52      4.67 o 
  -2  21   5       58.62       63.99      8.16 o 
  -1  21   5       29.63       42.49      8.22 o 
   0  21   5       18.21       20.25      6.91 o 
   1  21   5       47.03       46.43      7.88 o 
   2  21   5       63.78       56.68      7.69 o 
   3  21   5        1.73        5.09      8.86 o 
   4  21   5       44.99       46.26      7.86 o 
   5  21   5       15.83       23.68      7.37 o 
   6  21   5        0.14       -0.83      9.71 o 
  -6  22   5       13.83       11.15     17.42 o 
  -5  22   5        2.41        9.05      9.13 o 
  -4  22   5        1.71       -1.11      6.33 o 
  -3  22   5       11.60       12.94      5.33 o 
  -2  22   5        7.96        3.76      6.49 o 
  -1  22   5       55.38       73.90     11.17 o 
   0  22   5        0.99       -0.32      4.19 o 
   1  22   5       29.52       20.91      6.80 o 
   2  22   5       22.61       24.28      4.67 o 
   3  22   5        7.16       14.21     13.54 o 
   4  22   5       20.75       21.07     10.06 o 
   5  22   5        3.32       13.06      9.43 o 
   6  22   5       21.53       43.02     11.58 o 
  -6  23   5        9.34       11.12     12.02 o 
  -5  23   5        1.15       -1.07     14.06 o 
  -4  23   5        1.95        4.99      8.37 o 
  -3  23   5       18.17        7.60      5.99 o 
  -2  23   5        2.61       14.32      6.25 o 
  -1  23   5        1.20       -3.95      6.03 o 
   0  23   5        1.28        5.56      5.34 o 
   1  23   5        2.28        1.44      5.03 o 
   2  23   5        1.40       11.11      5.93 o 
   3  23   5       32.16       30.09     14.55 o 
   4  23   5        0.18        2.78      6.53 o 
   5  23   5        0.44        2.93      6.85 o 
  -5  24   5        3.43        6.48     10.61 o 
  -4  24   5        4.35       -2.31      9.56 o 
  -3  24   5        0.72        4.63      6.46 o 
  -2  24   5       70.75       50.70      7.62 o 
  -1  24   5       12.60       15.24      6.25 o 
   0  24   5       10.79       15.97      5.94 o 
   1  24   5        2.47        1.87      6.45 o 
   2  24   5       65.92       83.37      8.44 o 
   3  24   5        4.63       11.56      5.91 o 
   4  24   5        3.46       16.48     11.54 o 
   5  24   5        0.78        5.31      9.53 o 
  -4  25   5        2.71       -3.99      7.99 o 
  -3  25   5        0.00       -2.95      7.33 o 
  -2  25   5        2.41        3.49      5.94 o 
  -1  25   5       13.76       14.14      8.07 o 
   0  25   5       18.69       22.41      6.59 o 
   1  25   5       17.13       21.69      5.92 o 
   2  25   5        5.59       15.64      7.05 o 
   3  25   5        1.98       -5.93      7.59 o 
   4  25   5        5.51       24.94     10.45 o 
  -4  26   5        1.61       -0.21      8.75 o 
  -3  26   5       14.63       18.21      8.05 o 
  -2  26   5        6.41       -0.88      4.60 o 
  -1  26   5       51.38       42.24     10.40 o 
   0  26   5       25.40       19.45      7.86 o 
   1  26   5       56.16       60.55      8.65 o 
   2  26   5        0.95       11.74      6.34 o 
   3  26   5       12.67        7.24      5.85 o 
   4  26   5        0.30        0.94      8.44 o 
  -3  27   5        1.72       -0.11     10.95 o 
  -2  27   5        3.50       -2.05      7.32 o 
  -1  27   5        7.39        5.69      9.35 o 
   0  27   5        8.91       13.44      7.08 o 
   1  27   5        4.01       10.90      6.22 o 
   2  27   5        8.64       19.20      7.34 o 
   3  27   5        3.14        4.36      8.27 o 
  -1  28   5        9.84        4.37     10.78 o 
   0  28   5       21.33       25.92     13.39 o 
   1  28   5        8.18       25.69      9.78 o 
  -9   0   6       16.73       22.85     20.80 o 
  -8   0   6        3.12        3.36      4.38 o 
  -7   0   6        0.05       -0.25      3.61 o 
  -6   0   6        5.51        5.66      4.09 o 
  -5   0   6       57.69       45.91      6.63 o 
  -4   0   6        0.01        4.52      5.10 o 
  -3   0   6       25.83       27.32      6.04 o 
  -2   0   6      424.71      445.66     18.72 o 
  -1   0   6      170.02      167.04      6.01 o 
   0   0   6       90.79       76.60      5.21 o 
   1   0   6       68.67       89.95     22.20 o 
   2   0   6      839.28      831.73     29.11 o 
   3   0   6        2.42       -2.87      9.45 o 
   4   0   6       48.62       60.20     11.50 o 
   5   0   6        2.01        3.63     10.02 o 
   6   0   6        2.82       -5.28      9.84 o 
   7   0   6        6.72       19.03     14.26 o 
   8   0   6        0.02        7.09     14.27 o 
   9   0   6        4.50       23.02     17.60 o 
  -9   1   6        0.07        0.04     11.71 o 
  -8   1   6        4.95        2.78      4.60 o 
  -7   1   6       30.20       26.86      4.01 o 
  -6   1   6       15.16       13.71      2.54 o 
  -5   1   6       77.40       76.15      3.79 o 
  -4   1   6      114.16      118.03      4.50 o 
  -3   1   6       22.26       21.05      2.61 o 
  -2   1   6      460.83      459.67      8.97 o 
  -1   1   6      765.44      707.34      7.39 o 
   0   1   6       43.41       35.96      3.80 o 
   1   1   6      173.91      167.58      6.49 o 
   2   1   6       74.02       73.49      6.70 o 
   3   1   6       45.22       61.18      7.59 o 
   4   1   6       76.27       87.56      9.86 o 
   5   1   6       43.76       52.40     14.43 o 
   6   1   6        8.70        2.83     11.60 o 
   7   1   6       30.84       27.82     10.76 o 
   8   1   6       17.23       32.92     10.65 o 
   9   1   6        3.19        2.02      9.48 o 
  -9   2   6       22.26       22.80     14.73 o 
  -8   2   6       23.61       19.03      4.09 o 
  -7   2   6       33.89       26.58      4.91 o 
  -6   2   6        4.81        4.98      2.08 o 
  -5   2   6       93.06       79.58      5.02 o 
  -4   2   6      104.43      103.38      3.66 o 
  -3   2   6       89.30       93.56      3.16 o 
  -2   2   6      171.48      176.05      4.51 o 
  -1   2   6       11.67       34.30      8.67 o 
   0   2   6        1.18       -1.35      3.53 o 
   1   2   6      820.82      778.53      9.47 o 
   2   2   6       63.35       72.83      6.82 o 
   3   2   6       21.79       16.77      7.25 o 
   4   2   6      229.09      236.42     16.00 o 
   5   2   6      173.00      141.38     10.39 o 
   6   2   6       40.27       30.73      8.10 o 
   7   2   6       56.45       50.63     10.17 o 
   8   2   6       29.05       37.07     10.65 o 
   9   2   6        6.30       17.14     14.09 o 
  -9   3   6        3.23        4.22     13.00 o 
  -8   3   6        1.26       11.84      6.43 o 
  -7   3   6       28.28       36.58     10.07 o 
  -6   3   6       39.76       51.60      9.75 o 
  -5   3   6       67.89       75.70      7.83 o 
  -4   3   6        1.39        2.25      1.94 o 
  -3   3   6       58.54       61.96      4.64 o 
  -2   3   6      137.16      154.44      4.09 o 
  -1   3   6       81.89       74.44      5.93 o 
   0   3   6       27.35       35.52      3.15 o 
   1   3   6      118.57      133.07      5.86 o 
   2   3   6       31.35       22.03      8.94 o 
   3   3   6       34.07       31.62      7.80 o 
   4   3   6       80.92       82.54      9.83 o 
   5   3   6       33.59       27.18     13.01 o 
   6   3   6       11.03       25.14     11.13 o 
   7   3   6       16.09        5.74     12.12 o 
   8   3   6        2.43       -1.31     11.20 o 
   9   3   6        4.37       14.37     13.03 o 
  -9   4   6        0.76        5.36      8.03 o 
  -8   4   6        4.43        3.45      5.34 o 
  -7   4   6        9.24        7.64      4.91 o 
  -6   4   6       74.93       64.98      5.80 o 
  -5   4   6      126.04      124.24      6.54 o 
  -4   4   6       42.66       50.56      4.19 o 
  -3   4   6       38.55       51.54      4.95 o 
  -2   4   6       78.24       83.57      5.97 o 
  -1   4   6      275.58      290.96      4.73 o 
   0   4   6      134.69      116.39      3.76 o 
   1   4   6        7.97       10.16      3.26 o 
   2   4   6      353.81      336.53     10.05 o 
   3   4   6        0.16       12.81      6.29 o 
   4   4   6       12.06       12.64      8.52 o 
   5   4   6        5.20        8.99      7.01 o 
   6   4   6       52.23       40.82      8.41 o 
   7   4   6       10.75       15.70      9.92 o 
   8   4   6       12.01        7.19      8.38 o 
   9   4   6        0.76        8.90     10.36 o 
  -9   5   6        5.11        2.24      8.45 o 
  -8   5   6        8.75       15.36      6.85 o 
  -7   5   6       21.36       15.15      7.33 o 
  -6   5   6       63.97       58.98      4.50 o 
  -5   5   6       54.35       62.34      5.00 o 
  -4   5   6       24.28       27.85      3.54 o 
  -3   5   6      141.10      148.03      5.01 o 
  -2   5   6      130.24      131.38      3.23 o 
  -1   5   6       76.46       85.40      6.85 o 
   0   5   6      193.13      189.09      5.93 o 
   1   5   6      312.84      328.80     12.31 o 
   2   5   6       53.54       71.46      7.12 o 
   3   5   6      327.66      295.69     11.78 o 
   4   5   6       74.65       78.67      9.53 o 
   5   5   6       96.54       71.70     14.37 o 
   6   5   6       19.90       17.35      8.61 o 
   7   5   6       12.13       16.47      9.98 o 
   8   5   6       19.28       21.03     18.92 o 
   9   5   6        2.16        8.96     11.45 o 
  -9   6   6        4.53        4.25      7.21 o 
  -8   6   6        7.35        8.86      6.02 o 
  -7   6   6        5.87        9.16      6.05 o 
  -6   6   6        2.16        6.68      3.74 o 
  -5   6   6      104.53       93.97      8.51 o 
  -4   6   6       67.64       63.02      5.48 o 
  -3   6   6      245.97      217.91      8.52 o 
  -2   6   6      193.02      195.36      4.11 o 
  -1   6   6      386.00      345.15      5.82 o 
   0   6   6      113.31      116.96      5.52 o 
   1   6   6      170.11      158.87      5.82 o 
   2   6   6       42.08       38.66      5.15 o 
   3   6   6       65.30       53.86      8.86 o 
   4   6   6       12.11       10.47      7.39 o 
   5   6   6       95.38      108.93      9.19 o 
   6   6   6       25.06       30.88     10.66 o 
   7   6   6        8.27       10.97      9.34 o 
   8   6   6        2.20        5.12      8.77 o 
   9   6   6       16.99       24.67     16.26 o 
  -9   7   6        8.55        6.81      6.56 o 
  -8   7   6        2.86        1.15      5.89 o 
  -7   7   6        4.21        5.81      8.43 o 
  -6   7   6       27.57       29.24      7.15 o 
  -5   7   6       14.36       13.98      5.88 o 
  -4   7   6        4.14        3.53      4.29 o 
  -3   7   6        1.72       -0.60      2.85 o 
  -2   7   6       72.62       77.91      5.75 o 
  -1   7   6       64.28       76.87      4.10 o 
   0   7   6      143.60      162.36      4.70 o 
   1   7   6      223.87      237.14      8.95 o 
   2   7   6      225.00      237.20      8.96 o 
   3   7   6       52.47       51.08      7.29 o 
   4   7   6       17.09        7.35      7.49 o 
   5   7   6       33.43       21.64      7.34 o 
   6   7   6        4.01        4.79      8.21 o 
   7   7   6        5.50        6.83     10.96 o 
   8   7   6        5.12        7.38      9.65 o 
   9   7   6        3.94       12.39     10.94 o 
  -9   8   6        2.89        2.32      6.80 o 
  -8   8   6        8.81       16.21      8.64 o 
  -7   8   6        7.17       -1.02      6.67 o 
  -6   8   6       28.42       27.58      6.30 o 
  -5   8   6       30.09       31.35      5.08 o 
  -4   8   6        5.63       10.27      3.80 o 
  -3   8   6       95.68       97.64      4.46 o 
  -2   8   6      105.83      109.78      3.83 o 
  -1   8   6       14.63       18.84      2.96 o 
   0   8   6       73.09       71.07      6.61 o 
   1   8   6       40.00       31.42      5.98 o 
   2   8   6      174.30      172.64     10.50 o 
   3   8   6       74.25       65.83      9.35 o 
   4   8   6       49.10       46.37      8.01 o 
   5   8   6       90.22       85.15      9.95 o 
   6   8   6       53.14       54.97     11.39 o 
   7   8   6        7.59       14.33      8.87 o 
   8   8   6       21.15        5.49      9.79 o 
   9   8   6        0.89       -2.84      8.67 o 
  -9   9   6        2.76        5.58      7.18 o 
  -8   9   6        3.16        5.50      7.98 o 
  -7   9   6       11.59       20.58      6.07 o 
  -6   9   6      100.99      105.19     19.25 o 
  -5   9   6       93.30      103.14      7.18 o 
  -4   9   6      129.45      134.13      8.54 o 
  -3   9   6      151.57      151.03      5.19 o 
  -2   9   6       86.59       92.03      3.61 o 
  -1   9   6       26.36       35.86      5.61 o 
   0   9   6        5.44        4.96      4.31 o 
   1   9   6      144.10      148.45      7.03 o 
   2   9   6       22.19       25.44      4.87 o 
   3   9   6      238.46      225.64     17.72 o 
   4   9   6       17.22       11.85      8.46 o 
   5   9   6       86.68       78.86      8.50 o 
   6   9   6       60.15       46.65     10.92 o 
   7   9   6       23.68       38.62     13.09 o 
   8   9   6        3.93        1.93      9.75 o 
   9   9   6        1.40       49.74     20.27 o 
  -9  10   6        2.23       12.91      8.77 o 
  -8  10   6        1.38       10.69     11.68 o 
  -7  10   6       27.37       29.85      8.35 o 
  -6  10   6        3.80        5.40      8.37 o 
  -5  10   6      109.46       96.92      5.77 o 
  -4  10   6        9.82        6.35      3.34 o 
  -3  10   6       64.77       49.50      4.02 o 
  -2  10   6       24.10       19.55      3.55 o 
  -1  10   6      247.34      246.63      6.03 o 
   0  10   6       20.50       20.06      3.41 o 
   1  10   6       56.17       76.08      6.68 o 
   2  10   6        2.53        2.77      5.32 o 
   3  10   6       12.74       16.13      5.66 o 
   4  10   6       11.30       10.63      7.31 o 
   5  10   6       22.82       19.24      9.36 o 
   6  10   6       26.56       25.09      8.74 o 
   7  10   6        4.08       12.88     11.21 o 
   8  10   6        2.96        7.32      9.75 o 
  -9  11   6        2.45       -6.78     12.90 o 
  -8  11   6        7.27        6.49      6.45 o 
  -7  11   6        2.38       -4.40      7.19 o 
  -6  11   6        2.79        2.76      6.36 o 
  -5  11   6       19.06       16.33      5.12 o 
  -4  11   6        8.54       12.57      5.03 o 
  -3  11   6        8.83        6.15      5.13 o 
  -2  11   6       11.91       16.31      2.89 o 
  -1  11   6       68.54       78.27      4.26 o 
   0  11   6      140.34      135.26      7.98 o 
   1  11   6      112.00       99.32      7.44 o 
   2  11   6       16.22        9.85      5.12 o 
   3  11   6        0.71       -1.88      5.37 o 
   4  11   6       86.99       79.19     10.28 o 
   5  11   6       24.14       23.54      8.34 o 
   6  11   6        5.37        1.03      8.66 o 
   7  11   6        3.29        3.82      9.97 o 
   8  11   6        3.28        9.86      9.13 o 
  -8  12   6        0.49        6.03      8.31 o 
  -7  12   6        4.00        8.42      5.61 o 
  -6  12   6        2.54        4.11      7.14 o 
  -5  12   6      174.49      171.62      8.51 o 
  -4  12   6      102.78      106.93      6.59 o 
  -3  12   6       28.07       32.65      6.07 o 
  -2  12   6       39.88       46.48      3.48 o 
  -1  12   6       14.05       16.61      4.90 o 
   0  12   6      330.54      306.28     12.11 o 
   1  12   6       21.88       16.22      4.65 o 
   2  12   6        6.31        7.58      5.80 o 
   3  12   6       27.25       24.28      7.44 o 
   4  12   6       13.18        9.33      5.04 o 
   5  12   6       44.23       34.38     10.16 o 
   6  12   6       20.82       13.48      9.94 o 
   7  12   6        3.78        9.32      8.65 o 
   8  12   6        5.73       27.28     13.49 o 
  -8  13   6        2.96       -1.57      7.12 o 
  -7  13   6        7.80       11.85      7.64 o 
  -6  13   6        3.71       -0.01      6.73 o 
  -5  13   6        1.90        2.75      3.32 o 
  -4  13   6       24.57       29.70      3.80 o 
  -3  13   6       28.81       24.79      5.92 o 
  -2  13   6       14.49       15.82      3.69 o 
  -1  13   6      137.58      134.76      6.48 o 
   0  13   6      127.49      131.30      6.53 o 
   1  13   6      161.22      177.64     10.08 o 
   2  13   6        1.00       -1.39      4.59 o 
   3  13   6       42.37       43.22      5.87 o 
   4  13   6       85.82       88.96      7.95 o 
   5  13   6      135.20      134.36      9.64 o 
   6  13   6        1.35       11.23     10.98 o 
   7  13   6        8.97       10.73      8.96 o 
   8  13   6        3.25       11.45     10.70 o 
  -8  14   6        6.77       14.43     12.42 o 
  -7  14   6        3.43        3.99      6.44 o 
  -6  14   6       12.73       14.48      4.61 o 
  -5  14   6       49.71       59.72      5.89 o 
  -4  14   6       46.32       40.77      8.55 o 
  -3  14   6       54.47       43.79      5.54 o 
  -2  14   6      126.95      110.65      7.68 o 
  -1  14   6      353.73      363.43     10.45 o 
   0  14   6       26.38       22.11      4.10 o 
   1  14   6       76.30       88.32     14.80 o 
   2  14   6       58.00       55.12      6.11 o 
   3  14   6       94.33       92.43      8.48 o 
   4  14   6       30.84       30.23      7.35 o 
   5  14   6        5.38        6.50      7.25 o 
   6  14   6        3.05        4.62      7.85 o 
   7  14   6       13.82       30.81     13.89 o 
   8  14   6        0.93       19.16     13.39 o 
  -8  15   6        4.18        0.62     11.52 o 
  -7  15   6        2.42       23.58     18.00 o 
  -6  15   6        0.93        4.98      6.75 o 
  -5  15   6       15.22        9.78      4.62 o 
  -4  15   6       66.45       87.02     23.23 o 
  -3  15   6       90.69       73.81      8.61 o 
  -2  15   6       71.07       66.97      8.59 o 
  -1  15   6        0.82       -0.94      2.47 o 
   0  15   6       67.10       68.60      4.37 o 
   1  15   6      203.41      184.76      6.02 o 
   2  15   6      114.62      109.63      8.78 o 
   3  15   6       22.08       18.15      6.33 o 
   4  15   6       24.70       27.08      7.34 o 
   5  15   6       37.82       47.57      7.18 o 
   6  15   6       18.35       26.95     10.71 o 
   7  15   6        2.08       30.76     20.59 o 
   8  15   6        0.12      -11.77     19.88 o 
  -7  16   6        4.76       10.25     12.45 o 
  -6  16   6        8.40       11.02     11.14 o 
  -4  16   6       42.86       30.24     11.05 o 
  -3  16   6        7.70        6.18      2.64 o 
  -2  16   6        5.73        5.06      2.86 o 
  -1  16   6        2.65        2.67      2.00 o 
   0  16   6      248.42      270.88      7.01 o 
   1  16   6       73.82       82.04      5.74 o 
   2  16   6       68.29       82.94      9.02 o 
   3  16   6       36.98       25.67      7.67 o 
   4  16   6       85.43       86.03      7.31 o 
   5  16   6       17.53       18.40      6.62 o 
   6  16   6        1.49        9.33      7.14 o 
   7  16   6        0.71        7.60      9.69 o 
  -7  17   6        7.56       -0.09      9.29 o 
  -6  17   6        8.72       -9.10     15.77 o 
  -5  17   6        4.69       -0.92      6.49 o 
  -4  17   6       39.46       20.37     11.87 o 
  -3  17   6       14.73       12.29      3.06 o 
  -2  17   6       55.38       70.19      9.41 o 
  -1  17   6       43.45       47.67      6.23 o 
   0  17   6      106.18      112.85      7.40 o 
   1  17   6      103.46      101.61      6.08 o 
   2  17   6       10.86       13.04      6.24 o 
   3  17   6        1.59        2.70      7.07 o 
   4  17   6       14.92       16.82      8.40 o 
   5  17   6        4.31       -0.82      5.80 o 
   6  17   6        2.54       -6.21      6.91 o 
   7  17   6        0.85        9.98      9.10 o 
  -7  18   6        1.31       56.79     19.31 o 
  -6  18   6        8.24       29.23     29.60 o 
  -5  18   6        2.73       -1.80      6.84 o 
  -4  18   6        9.87        3.65      7.00 o 
  -3  18   6        2.74        0.31      3.18 o 
  -2  18   6       27.40       19.92      5.35 o 
  -1  18   6       94.99       98.06      7.05 o 
   0  18   6       15.35       18.95      2.61 o 
   1  18   6        5.16        4.83      3.92 o 
   2  18   6       21.53       32.37      6.88 o 
   3  18   6       77.68       67.24      8.20 o 
   4  18   6        6.49        8.08      7.52 o 
   5  18   6        2.89        9.00      6.90 o 
   6  18   6        1.09        5.30      6.35 o 
   7  18   6        0.93       12.16      8.99 o 
  -7  19   6        9.68       31.65     19.43 o 
  -6  19   6        0.99        4.65     12.13 o 
  -5  19   6        5.72        0.59      8.43 o 
  -4  19   6        1.99       -5.32     10.28 o 
  -3  19   6       49.15       41.37     10.06 o 
  -2  19   6        2.49        0.11      4.66 o 
  -1  19   6        1.60       -1.52      4.92 o 
   0  19   6       19.35       24.35      6.39 o 
   1  19   6       11.65       11.63      3.91 o 
   2  19   6        5.69       10.22      8.17 o 
   3  19   6       23.83       17.16      7.21 o 
   4  19   6       14.45       17.73      8.56 o 
   5  19   6        4.29        5.39     11.38 o 
   6  19   6        6.62        5.65     10.17 o 
  -6  20   6        1.10        2.85      7.54 o 
  -5  20   6       11.56        7.25      9.61 o 
  -4  20   6        4.02       13.63     11.79 o 
  -3  20   6       38.18       40.56      5.25 o 
  -2  20   6        2.17        2.95      4.92 o 
  -1  20   6        2.47       -2.48      4.62 o 
   0  20   6       58.93       64.56      6.57 o 
   1  20   6        1.96        2.06      3.26 o 
   2  20   6        4.00       10.38      6.16 o 
   3  20   6       12.80       14.38      6.58 o 
   4  20   6        3.40        1.17      5.90 o 
   5  20   6       13.97       31.30      8.65 o 
   6  20   6        2.12        5.49      8.28 o 
  -6  21   6        1.37       -1.58      7.67 o 
  -5  21   6        4.79        5.08      8.18 o 
  -4  21   6        7.91        7.44      9.49 o 
  -3  21   6       13.91       22.92     12.19 o 
  -2  21   6        6.07        6.71      5.05 o 
  -1  21   6        6.73       -2.80      4.99 o 
   0  21   6        5.24        5.22      5.02 o 
   1  21   6        5.80       15.53      5.64 o 
   2  21   6        1.53        2.96      8.04 o 
   3  21   6       22.74       23.36      8.54 o 
   4  21   6        3.13        6.16      8.76 o 
   5  21   6        1.06      -14.71     22.24 o 
   6  21   6        6.76       21.97     13.64 o 
  -5  22   6        1.46        9.34      8.91 o 
  -4  22   6        7.56       13.61      8.19 o 
  -3  22   6        5.46       12.93      8.87 o 
  -2  22   6       17.73       15.49      5.94 o 
  -1  22   6        9.74       10.63      6.31 o 
   0  22   6        4.59        1.55      5.22 o 
   1  22   6       19.62       15.69      5.41 o 
   2  22   6        0.19        5.29      6.19 o 
   3  22   6        5.27        3.30      7.09 o 
   4  22   6        9.24        3.74      6.37 o 
   5  22   6        6.17        9.12      7.79 o 
  -5  23   6        6.16       -1.78      8.92 o 
  -4  23   6        0.30       -5.08      7.40 o 
  -3  23   6       13.57       19.79      8.67 o 
  -2  23   6       10.02        6.83      6.51 o 
  -1  23   6       34.30       33.44      6.92 o 
   0  23   6        0.07        1.00      4.86 o 
   1  23   6       27.31       27.17      7.34 o 
   2  23   6       37.23       36.40      9.43 o 
   3  23   6        9.58        2.45      7.87 o 
   4  23   6        9.84       28.37     10.80 o 
   5  23   6        1.90       17.63     12.76 o 
  -4  24   6        3.56        0.93      9.98 o 
  -3  24   6        2.78       16.35     11.27 o 
  -2  24   6       15.57       14.43      7.04 o 
  -1  24   6        6.05       -0.98      6.55 o 
   0  24   6        5.74        3.19      5.47 o 
   1  24   6        3.11       -1.33      5.24 o 
   2  24   6       14.32       16.12      6.11 o 
   3  24   6       12.91       22.74     10.81 o 
   4  24   6        2.94       -1.96      8.19 o 
  -4  25   6        1.10       -4.89     12.66 o 
  -3  25   6        1.65        4.29     10.72 o 
  -2  25   6       20.10       22.50      8.15 o 
  -1  25   6        3.07       -3.03      6.62 o 
   0  25   6       16.78       16.16      7.02 o 
   1  25   6        9.31        9.78      7.27 o 
   2  25   6        3.83       15.29      7.72 o 
   3  25   6        6.37        5.51      7.36 o 
  -3  26   6        1.41       17.02     14.80 o 
  -2  26   6        1.96       32.29     21.08 o 
  -1  26   6       20.06       22.27      8.74 o 
   0  26   6       24.29       27.77      8.30 o 
   1  26   6        3.63        9.39      8.32 o 
   2  26   6        0.01        5.41      9.16 o 
  -1  27   6        1.08        4.41     13.03 o 
   0  27   6        4.65       14.12      9.63 o 
   1  27   6       15.62       24.56      8.80 o 
  -9   0   7        0.00        6.28     20.00 o 
  -8   0   7        3.49        0.46      9.60 o 
  -7   0   7       14.96       12.06      6.02 o 
  -6   0   7        2.89        4.17      3.98 o 
  -5   0   7       16.05       11.97      4.76 o 
  -4   0   7       11.63        8.46      4.24 o 
  -3   0   7       35.89       32.93      5.17 o 
  -2   0   7        6.05        8.15      4.50 o 
  -1   0   7      314.70      370.50     33.92 o 
   0   0   7       31.91       39.09      5.79 o 
   1   0   7     1705.85     1647.14     44.54 o 
   2   0   7      107.81       84.53     37.05 o 
   3   0   7       20.58       20.11     16.07 o 
   4   0   7      182.43      174.13     14.50 o 
   5   0   7      248.37      173.54     30.29 o 
   6   0   7        0.01       19.75     14.37 o 
   7   0   7       74.50       74.54     28.80 o 
   8   0   7       65.12       93.98     19.84 o 
   9   0   7       10.44        3.54     14.97 o 
  -9   1   7       18.94       23.25     15.47 o 
  -8   1   7       14.26        9.88      7.71 o 
  -7   1   7       29.79       11.27      3.95 o 
  -6   1   7        6.67        3.16      2.62 o 
  -5   1   7      142.73      137.35      4.65 o 
  -4   1   7      120.65      129.43      4.60 o 
  -3   1   7        3.29        3.54      3.06 o 
  -2   1   7      115.08      113.97      3.50 o 
  -1   1   7      564.50      564.42     11.32 o 
   0   1   7      171.36      199.41      7.52 o 
   1   1   7       17.89       30.77      7.30 o 
   2   1   7      195.52      221.35      9.71 o 
   3   1   7       53.65       62.93      7.52 o 
   4   1   7        0.19       -0.61      9.02 o 
   5   1   7       99.72      108.76     11.57 o 
   6   1   7        2.55        0.66      7.78 o 
   7   1   7        1.91        6.14     12.71 o 
   8   1   7       21.34       25.13     12.33 o 
   9   1   7        6.28       18.39     22.97 o 
  -9   2   7        0.68       -8.94     10.19 o 
  -8   2   7       33.16       35.23      8.61 o 
  -7   2   7       12.37        5.75      5.38 o 
  -6   2   7        3.24        1.86      4.02 o 
  -5   2   7      216.42      195.13      9.05 o 
  -4   2   7      175.23      176.74      6.06 o 
  -3   2   7       84.55       89.53      4.50 o 
  -2   2   7      125.66      120.53      4.04 o 
  -1   2   7      376.74      332.42      5.94 o 
   0   2   7      813.77      832.18     11.04 o 
   1   2   7       80.81       93.70      5.82 o 
   2   2   7       26.14       38.69      5.10 o 
   3   2   7        7.76       10.76      9.28 o 
   4   2   7      182.39      148.65      9.98 o 
   5   2   7      125.88      137.68     12.61 o 
   6   2   7        0.34       -6.86      9.47 o 
   7   2   7       12.12        8.07     10.39 o 
   8   2   7        5.72       17.63     11.79 o 
   9   2   7       24.41       30.47     19.42 o 
  -9   3   7        1.92        6.78      9.85 o 
  -8   3   7       19.03       23.34      5.65 o 
  -7   3   7        9.03        7.63      5.00 o 
  -6   3   7        2.73        5.79      4.35 o 
  -5   3   7      100.93       90.17      5.25 o 
  -4   3   7       49.04       54.61      3.84 o 
  -3   3   7       14.18       11.25      2.95 o 
  -2   3   7      164.88      161.51      5.34 o 
  -1   3   7      288.05      317.30      6.51 o 
   0   3   7      165.98      177.36      7.71 o 
   1   3   7      396.80      372.50      8.95 o 
   2   3   7       69.25       78.05      7.70 o 
   3   3   7       57.59       43.71      7.22 o 
   4   3   7      177.27      195.63     14.36 o 
   5   3   7      229.58      235.81     15.12 o 
   6   3   7       21.28       23.72     10.15 o 
   7   3   7       11.26        1.94      9.66 o 
   8   3   7       35.84       27.08     11.02 o 
   9   3   7        1.42       -4.83     26.40 o 
  -9   4   7        0.63        1.42      7.76 o 
  -8   4   7        0.36        5.39      8.43 o 
  -7   4   7       28.15       34.11      8.79 o 
  -6   4   7       40.27       48.26      5.58 o 
  -5   4   7       24.98       27.80      4.46 o 
  -4   4   7       76.59       90.16      4.64 o 
  -3   4   7        3.26        3.04      2.82 o 
  -2   4   7       29.74       36.91      3.57 o 
  -1   4   7       29.34       37.33      3.60 o 
   0   4   7        5.26        3.16      3.42 o 
   1   4   7      194.94      197.04      6.79 o 
   2   4   7       83.10       98.21      6.89 o 
   3   4   7       78.63       98.57     10.27 o 
   4   4   7       45.38       37.19      8.59 o 
   5   4   7       36.62       34.44      9.07 o 
   6   4   7        7.19       10.05      9.86 o 
   7   4   7       38.56       31.08     10.63 o 
   8   4   7       15.30       33.85     13.10 o 
   9   4   7        6.65       47.79     25.37 o 
  -9   5   7        9.94        6.29      8.42 o 
  -8   5   7        4.09        0.63      5.09 o 
  -7   5   7       21.95       33.91      7.59 o 
  -6   5   7        2.91       -2.33      5.08 o 
  -5   5   7        2.17        4.65      3.90 o 
  -4   5   7       27.26       34.78      4.70 o 
  -3   5   7      172.21      173.10      4.42 o 
  -2   5   7       62.86       74.85      4.28 o 
  -1   5   7       97.42      103.74      5.23 o 
   0   5   7       77.25       86.03      5.68 o 
   1   5   7       30.91       37.68      4.60 o 
   2   5   7       16.34       11.72      5.94 o 
   3   5   7      102.96      108.50      9.23 o 
   4   5   7       40.69       37.40      9.50 o 
   5   5   7       61.17       69.04     10.56 o 
   6   5   7        1.30       11.93      8.42 o 
   7   5   7       56.28       68.18     11.29 o 
   8   5   7       21.70        7.08      9.91 o 
  -9   6   7        2.34        7.93      8.29 o 
  -8   6   7       27.34       20.11      5.64 o 
  -7   6   7       15.20       23.97      6.75 o 
  -6   6   7       18.12       16.82      4.45 o 
  -5   6   7       23.71       22.38      6.38 o 
  -4   6   7       90.33       97.54      5.58 o 
  -3   6   7      124.98      142.58      4.50 o 
  -2   6   7      106.68      111.91      6.55 o 
  -1   6   7       11.34        8.94      3.65 o 
   0   6   7       20.77       30.57      6.23 o 
   1   6   7        4.61        4.66      4.48 o 
   2   6   7       30.75       41.75      5.75 o 
   3   6   7        6.65        4.33      5.96 o 
   4   6   7       12.75       12.02      7.91 o 
   5   6   7       12.76        6.13      8.52 o 
   6   6   7        7.17       11.82     11.52 o 
   7   6   7       25.00       19.41     10.61 o 
   8   6   7       10.15        4.40     10.83 o 
  -9   7   7        3.83       -2.75      7.99 o 
  -8   7   7        1.71        4.85      6.13 o 
  -7   7   7       27.75       30.64      4.99 o 
  -6   7   7        6.29       10.52      5.26 o 
  -5   7   7       74.17       68.57      5.66 o 
  -4   7   7       18.27       13.13      3.84 o 
  -3   7   7       33.28       36.22      3.22 o 
  -2   7   7       42.02       46.79      5.53 o 
  -1   7   7       36.60       34.39      3.64 o 
   0   7   7      270.46      272.67      7.63 o 
   1   7   7       41.93       46.61      5.37 o 
   2   7   7      119.01      124.55     11.16 o 
   3   7   7       86.57       94.74      6.69 o 
   4   7   7       89.61      112.69      9.93 o 
   5   7   7       23.01       15.66      8.08 o 
   6   7   7       90.91       94.76     10.16 o 
   7   7   7        9.86       17.00     11.34 o 
   8   7   7       16.70       26.70     12.85 o 
  -8   8   7        0.65        0.89      6.43 o 
  -7   8   7       24.18       32.83      6.44 o 
  -6   8   7       44.03       64.69      9.42 o 
  -5   8   7        3.81        3.39      3.75 o 
  -4   8   7       75.94       80.71      6.52 o 
  -3   8   7       39.82       40.71      4.61 o 
  -2   8   7      112.92      134.72      7.12 o 
  -1   8   7        8.28       10.13      3.10 o 
   0   8   7      408.82      379.20      8.95 o 
   1   8   7       10.92       15.21      4.53 o 
   2   8   7       61.92       67.61      6.63 o 
   3   8   7       47.38       52.94      7.03 o 
   4   8   7       50.65       44.46     10.23 o 
   5   8   7       45.25       37.51     11.24 o 
   6   8   7       25.77       46.03     13.11 o 
   7   8   7        7.09        2.85      9.17 o 
   8   8   7       36.28       17.80     11.06 o 
  -8   9   7       24.00       26.09      8.92 o 
  -7   9   7        5.28       13.35      8.68 o 
  -6   9   7       43.63       33.59      5.79 o 
  -5   9   7        5.24        6.75      5.95 o 
  -4   9   7       70.39       69.96      5.30 o 
  -3   9   7       51.59       54.81      4.78 o 
  -2   9   7      105.32      117.54      4.06 o 
  -1   9   7       55.56       44.39      6.18 o 
   0   9   7      200.97      202.97     12.22 o 
   1   9   7       13.59       20.06      4.12 o 
   2   9   7       85.02       97.36      7.28 o 
   3   9   7       22.15       23.25      5.41 o 
   4   9   7      177.21      177.72     21.59 o 
   5   9   7        7.50       -2.76      7.71 o 
   6   9   7       12.55       20.31      8.90 o 
   7   9   7       22.99       41.29     13.71 o 
   8   9   7       31.35       38.58     15.54 o 
  -8  10   7        8.40       17.88      7.30 o 
  -7  10   7        2.63       -0.73      5.59 o 
  -6  10   7       16.31       17.83      5.55 o 
  -5  10   7       18.56       12.89      5.25 o 
  -4  10   7      141.05      171.30      7.36 o 
  -3  10   7       27.29       21.68      5.08 o 
  -2  10   7       11.81        9.71      3.24 o 
  -1  10   7       24.61       23.60      4.51 o 
   0  10   7      260.08      244.60     13.15 o 
   1  10   7      213.60      204.25      7.40 o 
   2  10   7      108.65      124.01      8.04 o 
   3  10   7       59.44       74.44      8.74 o 
   4  10   7      116.03       71.50     13.70 o 
   5  10   7       18.65       15.33      8.54 o 
   6  10   7       31.74       41.91      9.98 o 
   7  10   7       67.50       74.66     19.34 o 
   8  10   7        5.11        6.38      9.84 o 
  -8  11   7        4.43       14.23      7.28 o 
  -7  11   7       33.47       29.09      5.88 o 
  -6  11   7        6.84        5.42      4.46 o 
  -5  11   7        8.70        3.95      5.87 o 
  -4  11   7        5.08        4.97      3.29 o 
  -3  11   7      145.17      137.74      6.55 o 
  -2  11   7      221.08      221.12      4.85 o 
  -1  11   7      364.72      350.04     11.31 o 
   0  11   7      186.48      190.11      6.18 o 
   1  11   7       90.83       94.95     12.55 o 
   2  11   7       75.87       81.81      8.86 o 
   3  11   7      176.91      156.98      8.26 o 
   4  11   7       30.43       31.65      8.20 o 
   5  11   7        5.28        6.62      8.41 o 
   6  11   7        0.61       -1.29      7.74 o 
   7  11   7       22.59       16.23     10.62 o 
   8  11   7        7.84        6.77     13.81 o 
  -8  12   7        0.79        4.72      6.98 o 
  -7  12   7        8.33       20.47      6.89 o 
  -6  12   7        3.96        3.41      5.14 o 
  -5  12   7        7.21        6.38      4.39 o 
  -4  12   7       77.40       75.70      9.20 o 
  -3  12   7       14.61       10.25      4.73 o 
  -2  12   7       91.44       89.17      4.81 o 
  -1  12   7       53.12       49.47      5.99 o 
   0  12   7      261.28      253.42      7.77 o 
   1  12   7        7.31        6.78      4.97 o 
   2  12   7      246.30      237.65      9.35 o 
   3  12   7       35.90       35.01      6.32 o 
   4  12   7       36.81       27.62      6.43 o 
   5  12   7       23.59       14.35      8.06 o 
   6  12   7       11.29       23.87      9.93 o 
   7  12   7        0.21       19.43     12.73 o 
   8  12   7       15.31        9.32     14.00 o 
  -8  13   7       11.20        8.40      6.63 o 
  -7  13   7        2.33        7.04      4.96 o 
  -6  13   7        8.50        9.95      4.72 o 
  -5  13   7       24.32       12.97      5.28 o 
  -4  13   7       38.79       32.59     15.82 o 
  -3  13   7       25.54       24.95      6.52 o 
  -2  13   7      112.22      111.84      4.45 o 
  -1  13   7      112.99      119.11      8.96 o 
   0  13   7      117.22      113.39      8.80 o 
   1  13   7       16.90       15.39      4.70 o 
   2  13   7      113.09      102.74      7.29 o 
   3  13   7       11.97       12.50      6.75 o 
   4  13   7      165.84      170.52     12.42 o 
   5  13   7        8.51        2.53      6.13 o 
   6  13   7        3.97       10.92     10.74 o 
   7  13   7        1.57       15.26     14.50 o 
  -7  14   7        0.64        6.87      6.86 o 
  -6  14   7        4.04       -1.46      5.83 o 
  -5  14   7        1.24        0.73      3.76 o 
  -4  14   7       74.74       90.65     12.53 o 
  -3  14   7       43.68       36.92      6.99 o 
  -2  14   7        8.66       11.45      3.94 o 
  -1  14   7       48.96       50.95      6.55 o 
   0  14   7       22.32       18.61      4.58 o 
   1  14   7      255.15      230.39      8.83 o 
   2  14   7        2.65       13.48      7.22 o 
   3  14   7       29.13       28.25      6.97 o 
   4  14   7        0.10        2.92      5.51 o 
   5  14   7       11.62        8.28      6.93 o 
   6  14   7        6.63       14.68      9.10 o 
   7  14   7        4.70       -4.71      9.69 o 
  -7  15   7        4.92       10.16     19.79 o 
  -6  15   7        3.52       12.65      8.93 o 
  -5  15   7       11.14        7.58      7.94 o 
  -4  15   7       70.91       74.14     21.93 o 
  -3  15   7        8.20        2.92      5.79 o 
  -2  15   7       65.98       61.08      5.16 o 
  -1  15   7      106.56      103.11      6.74 o 
   0  15   7       33.31       41.26      7.58 o 
   1  15   7       30.34       25.94      5.26 o 
   2  15   7       19.28       25.74      7.62 o 
   3  15   7       69.91       74.11      7.39 o 
   4  15   7       39.99       52.57      8.56 o 
   5  15   7        1.57        3.71      7.54 o 
   6  15   7       20.75       11.59      7.95 o 
   7  15   7       15.77       -0.54     11.50 o 
  -7  16   7        4.85       21.36     16.22 o 
  -6  16   7        0.71        3.41      7.80 o 
  -5  16   7       22.95        7.39      7.46 o 
  -4  16   7       38.02       16.27     11.15 o 
  -3  16   7       13.21        9.21      4.65 o 
  -2  16   7       22.32       22.07      4.50 o 
  -1  16   7       13.38       11.86      2.41 o 
   0  16   7       67.12       64.89      8.06 o 
   1  16   7       80.05       93.87      5.76 o 
   2  16   7       16.22       15.23      6.47 o 
   3  16   7       50.82       49.60      8.42 o 
   4  16   7       63.48       71.14     11.13 o 
   5  16   7       14.09        6.53      7.38 o 
   6  16   7        1.84       -0.04      6.60 o 
   7  16   7        4.92        1.95      6.64 o 
  -7  17   7        3.11       10.67     17.98 o 
  -6  17   7        0.06       -0.88      7.69 o 
  -5  17   7        8.26        7.92      6.81 o 
  -4  17   7        2.59       10.55     11.12 o 
  -3  17   7       54.62       49.39      6.87 o 
  -2  17   7       10.31       12.05      3.56 o 
  -1  17   7      183.08      182.02      5.99 o 
   0  17   7        4.36        7.92      4.11 o 
   1  17   7        2.70        5.71      4.70 o 
   2  17   7        9.48       10.79      6.21 o 
   3  17   7        3.46        1.33      6.67 o 
   4  17   7       49.17       56.59      8.87 o 
   5  17   7       26.06       33.11      7.96 o 
   6  17   7       10.05       14.36     11.86 o 
  -6  18   7        9.07        9.09     12.62 o 
  -5  18   7        1.28        6.89      7.63 o 
  -4  18   7       37.18       15.47      9.24 o 
  -3  18   7       11.38        4.95      6.63 o 
  -2  18   7        6.16        4.48      3.30 o 
  -1  18   7       35.14       28.57      5.29 o 
   0  18   7       14.58       12.83      3.76 o 
   1  18   7       81.19       84.28      6.75 o 
   2  18   7       30.96       17.63      8.37 o 
   3  18   7       12.11        3.36      7.52 o 
   4  18   7        0.59       -6.22      8.59 o 
   5  18   7        3.75       11.46      9.98 o 
   6  18   7        0.59        1.06      6.34 o 
  -6  19   7        0.63       12.77     11.49 o 
  -5  19   7        1.02       11.95     11.00 o 
  -4  19   7        1.41       21.86     15.60 o 
  -3  19   7        5.17       11.51      6.87 o 
  -2  19   7        7.83       13.63      7.88 o 
  -1  19   7        9.92       17.56      6.66 o 
   0  19   7       38.43       35.14      3.58 o 
   1  19   7        4.09       10.87      4.19 o 
   2  19   7       10.65        9.00      4.00 o 
   3  19   7        9.22       16.02      6.97 o 
   4  19   7        6.76        9.97      8.26 o 
   5  19   7        5.96       -0.89      8.77 o 
   6  19   7       11.76        4.07      8.53 o 
  -5  20   7       10.15        9.89      8.97 o 
  -4  20   7       30.82       24.83     11.52 o 
  -3  20   7        5.89       -1.53      7.35 o 
  -2  20   7        1.66       -5.58      5.58 o 
  -1  20   7        1.77        7.41      5.88 o 
   0  20   7       11.58        3.20      5.76 o 
   1  20   7       29.19       24.13      9.15 o 
   2  20   7        1.01        2.27      3.99 o 
   3  20   7        1.32       15.88      7.11 o 
   4  20   7        0.01       -0.24      7.11 o 
   5  20   7        2.33       14.29     10.32 o 
  -5  21   7        4.46        3.14     10.16 o 
  -4  21   7       12.73       26.00      9.64 o 
  -3  21   7        9.40       15.37      8.65 o 
  -2  21   7        2.65        2.97      5.97 o 
  -1  21   7       16.57       17.46      5.11 o 
   0  21   7       13.44        8.94      5.99 o 
   1  21   7        0.31        4.91      6.44 o 
   2  21   7        5.73       11.53      8.11 o 
   3  21   7        6.08       13.23     10.10 o 
   4  21   7       49.76       43.02     12.57 o 
   5  21   7       18.06       14.19     13.74 o 
  -4  22   7        2.40       14.38     11.06 o 
  -3  22   7        4.40       10.26     10.64 o 
  -2  22   7        8.44       10.00      7.75 o 
  -1  22   7        1.36        5.03      4.96 o 
   0  22   7       19.47       30.20      9.54 o 
   1  22   7        0.64        1.71      6.53 o 
   2  22   7        1.51       12.21     10.82 o 
   3  22   7       25.57       29.45      8.28 o 
   4  22   7        4.30        3.64      9.14 o 
  -4  23   7       15.58       15.37      9.55 o 
  -3  23   7       11.40       16.05     13.80 o 
  -2  23   7        4.12        4.01      8.39 o 
  -1  23   7        8.97       17.06     11.64 o 
   0  23   7        8.30        4.53      8.74 o 
   1  23   7        2.86        4.20      6.94 o 
   2  23   7        0.81       24.11     10.92 o 
   3  23   7       10.28       18.26     12.72 o 
   4  23   7       53.69       55.84     14.35 o 
  -3  24   7        1.26        2.23      9.04 o 
  -2  24   7        2.18       -1.66      8.22 o 
  -1  24   7        3.82        0.21      8.49 o 
   0  24   7        7.66       10.29      7.28 o 
   1  24   7        3.99       16.89      7.65 o 
   2  24   7       18.22       38.02     12.67 o 
   3  24   7        1.75        1.12      8.31 o 
  -2  25   7        9.07       -2.79     21.31 o 
  -1  25   7        2.41        9.54      9.20 o 
   0  25   7        4.71       -0.51      6.45 o 
   1  25   7        0.71        5.15      7.62 o 
   2  25   7        2.29       12.75      7.49 o 
  -8   0   8        8.76      -10.97     11.77 o 
  -6   0   8        4.75       -1.89      4.20 o 
  -5   0   8        0.29       -1.20      4.23 o 
  -4   0   8      162.98      147.87      8.41 o 
  -3   0   8       78.09       95.72      6.98 o 
  -2   0   8       54.18       42.49     12.72 o 
  -1   0   8      110.21      121.08      7.08 o 
   0   0   8     2413.46     2320.35     41.73 o 
   1   0   8      697.53      690.20     22.33 o 
   2   0   8        3.63        5.96      5.92 o 
   3   0   8       14.39       18.45     11.24 o 
   4   0   8      231.94      194.04     51.43 o 
   5   0   8        6.59       12.36     14.02 o 
   6   0   8        0.00       14.11     15.18 o 
   7   0   8       24.94       32.67     23.81 o 
   8   0   8        5.60       46.35     31.71 o 
  -8   1   8        0.73       -2.29      7.84 o 
  -7   1   8        1.21       25.48     18.63 o 
  -6   1   8       14.41        8.33      2.87 o 
  -5   1   8        9.99        7.40      3.18 o 
  -4   1   8       76.01       71.77      4.22 o 
  -3   1   8      156.38      154.87      5.57 o 
  -2   1   8       95.31       91.51      4.04 o 
  -1   1   8      380.87      424.53      8.56 o 
   0   1   8     1995.48     2036.14     27.46 o 
   1   1   8      224.25      226.89     12.40 o 
   2   1   8      166.20      176.06      8.44 o 
   3   1   8      175.60      158.73     18.70 o 
   4   1   8       88.45       97.04     13.51 o 
   5   1   8        1.37       -8.39      9.19 o 
   6   1   8        5.25        2.29      7.82 o 
   7   1   8        2.86       17.35     13.61 o 
   8   1   8       21.91       36.44     12.08 o 
  -8   2   8      103.16      107.81     11.42 o 
  -7   2   8        0.92        6.63      6.71 o 
  -6   2   8       14.37        6.91      5.15 o 
  -5   2   8        5.28        3.54      2.55 o 
  -4   2   8       85.72       78.55      3.98 o 
  -3   2   8       17.13       15.50      4.09 o 
  -2   2   8      146.08      150.55      4.95 o 
  -1   2   8      394.62      376.91      7.31 o 
   0   2   8      202.37      206.28      9.77 o 
   1   2   8      300.34      273.41      7.83 o 
   2   2   8      114.07      119.12      6.63 o 
   3   2   8       62.03       59.34      8.90 o 
   4   2   8       38.63       36.48     10.83 o 
   5   2   8        6.78       10.17      9.51 o 
   6   2   8       32.03       22.57     11.01 o 
   7   2   8        0.11      -10.26     10.26 o 
   8   2   8       64.47       75.80     13.54 o 
  -8   3   8       20.71       32.45     11.65 o 
  -7   3   8        6.48       20.60      8.99 o 
  -6   3   8        2.88        5.54      5.35 o 
  -5   3   8        5.89       10.91      3.99 o 
  -4   3   8       32.12       32.28      3.37 o 
  -3   3   8      198.79      183.74      5.52 o 
  -2   3   8       59.46       54.72      4.05 o 
  -1   3   8      749.43      738.30     12.40 o 
   0   3   8      104.91      115.74      6.01 o 
   1   3   8      600.33      542.72     10.63 o 
   2   3   8       71.95       69.54      6.22 o 
   3   3   8      338.88      290.88     16.25 o 
   4   3   8        7.03       11.60      7.72 o 
   5   3   8       15.68        7.65      8.15 o 
   6   3   8        2.75       10.81     10.38 o 
   7   3   8       27.58       49.75     20.39 o 
   8   3   8       11.02       42.25     22.75 o 
  -8   4   8       16.79       21.27     11.29 o 
  -7   4   8       17.02       24.61      6.35 o 
  -6   4   8        5.25        1.54      4.49 o 
  -5   4   8        1.14       -3.47      5.79 o 
  -4   4   8       83.71       77.69      5.08 o 
  -3   4   8       35.06       27.13      4.43 o 
  -2   4   8       19.90       25.09      3.74 o 
  -1   4   8       36.28       37.95      4.02 o 
   0   4   8       82.55      109.01      5.45 o 
   1   4   8       61.70       58.29      6.16 o 
   2   4   8       52.24       80.00      8.64 o 
   3   4   8        6.55       10.92      6.08 o 
   4   4   8       47.03       41.34     11.18 o 
   5   4   8        5.67       10.93      8.11 o 
   6   4   8       15.25       10.81      9.13 o 
   7   4   8       12.29       13.14      9.26 o 
   8   4   8        4.12       38.11     16.36 o 
  -8   5   8        8.19       32.11     14.40 o 
  -7   5   8       10.64       20.86      6.49 o 
  -6   5   8        0.65        1.62      4.60 o 
  -5   5   8       12.11       11.72      6.52 o 
  -4   5   8      240.29      229.35     10.74 o 
  -3   5   8      136.77      143.54      5.83 o 
  -2   5   8        7.16        8.08      3.21 o 
  -1   5   8       16.54       18.07      4.82 o 
   0   5   8     3155.27     3213.38     37.73 o 
   1   5   8       65.83       66.89      5.87 o 
   2   5   8       44.50       49.14      5.58 o 
   3   5   8       87.50       82.33      9.47 o 
   4   5   8      420.98      356.53     15.54 o 
   5   5   8        1.55       -1.03     10.32 o 
   6   5   8        1.52       -4.62      9.72 o 
   7   5   8       19.50       31.80     12.21 o 
   8   5   8       34.69       58.91     16.79 o 
  -8   6   8       27.92       33.49     11.86 o 
  -7   6   8       17.64       17.94      6.39 o 
  -6   6   8       15.79       11.97      5.33 o 
  -5   6   8        1.46        2.10      5.57 o 
  -4   6   8       48.22       51.54      4.83 o 
  -3   6   8       85.04       83.91      7.43 o 
  -2   6   8       77.15       84.58      5.89 o 
  -1   6   8      307.54      317.00      8.94 o 
   0   6   8      618.51      575.20     10.08 o 
   1   6   8       54.07       69.55      5.57 o 
   2   6   8        0.84       -0.26      4.25 o 
   3   6   8        9.51        8.05      5.68 o 
   4   6   8       66.07       80.44     13.26 o 
   5   6   8        8.97       10.33      8.19 o 
   6   6   8       14.07       11.78     10.04 o 
   7   6   8        8.06       10.05     11.25 o 
   8   6   8       36.58       74.24     20.97 o 
  -8   7   8       56.38       56.44      9.35 o 
  -7   7   8        5.16        7.25      6.13 o 
  -6   7   8        3.91       10.81      6.01 o 
  -5   7   8        5.22        3.87      3.86 o 
  -4   7   8        6.14       12.68      5.41 o 
  -3   7   8      297.03      293.37      9.84 o 
  -2   7   8      569.98      537.29     11.16 o 
  -1   7   8      415.25      425.36      9.42 o 
   0   7   8      276.68      272.13      8.92 o 
   1   7   8      493.56      480.36      9.61 o 
   2   7   8      578.11      518.88     16.38 o 
   3   7   8      508.03      468.01     15.55 o 
   4   7   8       11.67        4.97      6.01 o 
   5   7   8        6.02       -2.12     12.83 o 
   6   7   8        1.30       -1.92      7.86 o 
   7   7   8       17.40       30.26     10.34 o 
   8   7   8       68.73       83.03     21.59 o 
  -8   8   8       36.57       51.13      7.72 o 
  -7   8   8       13.98       16.88      8.35 o 
  -6   8   8        1.86       12.80      5.31 o 
  -5   8   8       23.52       17.03      5.65 o 
  -4   8   8      178.15      184.20      8.39 o 
  -3   8   8       43.79       50.01      4.77 o 
  -2   8   8       52.45       51.82      6.12 o 
  -1   8   8      224.95      221.83      7.83 o 
   0   8   8       94.99      123.00      6.55 o 
   1   8   8       95.96       91.32      5.35 o 
   2   8   8       65.09       64.72      6.05 o 
   3   8   8      154.80      162.62     12.44 o 
   4   8   8       97.32      106.23     10.12 o 
   5   8   8       31.10       36.18      9.38 o 
   6   8   8        5.71       12.94     12.02 o 
   7   8   8       39.45       38.53     17.32 o 
   8   8   8        9.78       29.60     22.74 o 
  -8   9   8        0.49        0.78      5.47 o 
  -7   9   8       47.71       57.99     13.64 o 
  -6   9   8        5.33        7.00      5.73 o 
  -5   9   8       30.60       35.80      6.32 o 
  -4   9   8      245.61      242.58      7.57 o 
  -3   9   8       53.90       54.12      3.82 o 
  -2   9   8       18.52       17.16      3.47 o 
  -1   9   8      158.12      155.25      7.43 o 
   0   9   8     1116.35     1118.94     16.78 o 
   1   9   8      247.10      275.74      7.79 o 
   2   9   8        1.18       -0.09      5.33 o 
   3   9   8      204.11      188.21      9.67 o 
   4   9   8      253.41      227.37     10.24 o 
   5   9   8       30.04       41.97     12.78 o 
   6   9   8        1.98        8.84      9.72 o 
   7   9   8       68.82       58.36     13.28 o 
  -7  10   8       19.55       20.57      5.63 o 
  -6  10   8        5.95        3.76      4.73 o 
  -5  10   8       14.96       21.76      5.48 o 
  -4  10   8       63.85       59.33     13.86 o 
  -3  10   8      136.97      145.03      7.91 o 
  -2  10   8       24.63       21.33      3.25 o 
  -1  10   8      133.16      129.82      9.75 o 
   0  10   8       66.61       72.65      5.93 o 
   1  10   8       11.69       23.44      6.32 o 
   2  10   8        9.01       11.24      4.63 o 
   3  10   8       32.06       26.19      6.65 o 
   4  10   8      135.32      125.45     10.18 o 
   5  10   8       39.29       19.71      9.33 o 
   6  10   8        7.57       11.29     10.78 o 
   7  10   8        4.48       12.09     13.98 o 
  -7  11   8       13.14       -1.89      5.94 o 
  -6  11   8        0.60       -0.59      5.56 o 
  -5  11   8       14.18       11.16      5.22 o 
  -4  11   8       31.85       29.43      7.72 o 
  -3  11   8       75.35      102.01     14.30 o 
  -2  11   8        0.22       -0.87      3.17 o 
  -1  11   8       10.81        8.21      3.94 o 
   0  11   8      212.88      195.62      7.37 o 
   1  11   8       24.04       21.60      5.09 o 
   2  11   8       15.83       15.32      4.84 o 
   3  11   8       46.06       39.48      8.67 o 
   4  11   8       43.81       40.08      8.26 o 
   5  11   8        2.06        9.09      6.98 o 
   6  11   8        0.26       -2.54      9.46 o 
   7  11   8        4.43       -0.84      8.27 o 
  -7  12   8        7.52        9.25      6.00 o 
  -6  12   8        0.04       -2.90      4.51 o 
  -5  12   8        9.26       10.13      4.89 o 
  -4  12   8       20.69       10.29      6.78 o 
  -3  12   8      214.97      236.96      9.39 o 
  -2  12   8       53.99       50.29      7.27 o 
  -1  12   8       27.92       40.71      6.89 o 
   0  12   8       39.93       36.57      6.77 o 
   1  12   8        9.88       13.15      5.02 o 
   2  12   8       60.17       59.09     10.92 o 
   3  12   8      193.52      225.95      9.59 o 
   4  12   8       16.76       15.50      6.66 o 
   5  12   8       49.50       47.83      7.69 o 
   6  12   8        0.65        8.96      8.11 o 
   7  12   8       49.59       50.11     12.23 o 
  -7  13   8       17.17        7.65      7.59 o 
  -6  13   8        0.51       -3.89      5.80 o 
  -5  13   8       12.16        6.87      7.38 o 
  -4  13   8      161.91      175.18     13.63 o 
  -3  13   8       87.90       99.60      8.20 o 
  -2  13   8       76.70       80.88      5.83 o 
  -1  13   8      166.96      165.95      7.23 o 
   0  13   8        1.73        1.78      4.07 o 
   1  13   8      124.73      133.67      9.29 o 
   2  13   8       47.50       51.76      5.41 o 
   3  13   8      169.94      178.13      8.82 o 
   4  13   8      106.07       92.75      9.29 o 
   5  13   8       14.82       33.39      8.90 o 
   6  13   8        0.90        3.82      7.38 o 
   7  13   8       35.07       37.88     18.33 o 
  -7  14   8       29.82       12.78     13.81 o 
  -6  14   8        0.91        4.67      4.65 o 
  -5  14   8       33.84       22.53     11.95 o 
  -4  14   8       70.52       76.98     15.66 o 
  -3  14   8        0.82       -3.42      6.49 o 
  -2  14   8       12.96       12.22      3.73 o 
  -1  14   8       39.11       48.86      5.07 o 
   0  14   8       58.06       66.70      5.69 o 
   1  14   8       76.58       79.67      9.26 o 
   2  14   8        5.00        7.04      5.09 o 
   3  14   8       30.05       13.82      9.15 o 
   4  14   8      109.24      117.71     10.96 o 
   5  14   8       66.27       61.26     13.46 o 
   6  14   8        2.85       -5.79      7.23 o 
  -6  15   8        6.68        0.98      6.74 o 
  -5  15   8       29.50       25.17     14.09 o 
  -4  15   8        0.47       -1.88      6.15 o 
  -3  15   8       83.47       89.83      9.30 o 
  -2  15   8        5.51        4.59      2.77 o 
  -1  15   8       71.29       75.23      6.29 o 
   0  15   8       90.75       87.27      8.22 o 
   1  15   8      107.78      104.66      5.80 o 
   2  15   8        7.11       -1.06      4.50 o 
   3  15   8       49.89       52.20      8.30 o 
   4  15   8        2.24        2.78      6.70 o 
   5  15   8        4.19       11.55      7.26 o 
   6  15   8        6.19        7.27     11.41 o 
  -6  16   8        0.92        4.42      7.26 o 
  -5  16   8       14.37        9.85     14.33 o 
  -4  16   8       44.97       44.14     13.24 o 
  -3  16   8       78.66       86.18      8.39 o 
  -2  16   8        1.78        7.25      3.53 o 
  -1  16   8        3.20        1.09      3.58 o 
   0  16   8        0.79       -3.98      4.81 o 
   1  16   8       20.48       21.72      6.03 o 
   2  16   8        8.79        5.72      4.49 o 
   3  16   8       70.61       78.77     10.83 o 
   4  16   8       87.17      109.66      9.00 o 
   5  16   8       21.65       19.93      8.63 o 
   6  16   8        1.58       16.07     11.51 o 
  -6  17   8        1.09       -2.94      7.44 o 
  -5  17   8        9.65        6.53     12.22 o 
  -4  17   8       38.22       30.77      9.74 o 
  -3  17   8        0.03       -3.84      8.04 o 
  -2  17   8       14.86       16.66      5.15 o 
  -1  17   8       18.65       14.54      4.43 o 
   0  17   8       64.56       66.72      6.52 o 
   1  17   8        7.33        9.00      5.78 o 
   2  17   8       30.35       32.42      7.79 o 
   3  17   8        1.28       10.90      9.94 o 
   4  17   8        9.36       11.06      9.02 o 
   5  17   8        5.49        6.93      8.02 o 
   6  17   8        2.61       14.96     11.01 o 
  -5  18   8       13.99       17.96     11.69 o 
  -4  18   8        5.18       12.55     10.01 o 
  -3  18   8       39.77       42.10     10.26 o 
  -2  18   8       28.26       21.48      5.54 o 
  -1  18   8        7.81       18.63      6.74 o 
   0  18   8       13.50       10.82      4.50 o 
   1  18   8        6.55        9.25      3.82 o 
   2  18   8       19.14        7.73      7.47 o 
   3  18   8       52.17       60.07     11.46 o 
   4  18   8        2.82       13.64      9.24 o 
   5  18   8       33.53       40.39      8.99 o 
  -5  19   8       12.39       54.10     24.06 o 
  -4  19   8       17.67       18.26     11.37 o 
  -3  19   8       14.90       10.33      9.00 o 
  -2  19   8        1.32       -2.62      3.92 o 
  -1  19   8        6.32       -2.20      5.27 o 
   0  19   8       23.12       24.19      9.25 o 
   1  19   8        4.74        1.71      8.86 o 
   2  19   8        0.77        6.42      4.60 o 
   3  19   8        5.19       29.17      9.92 o 
   4  19   8        5.30       20.34     11.31 o 
   5  19   8        7.63        1.15     10.92 o 
  -4  20   8       38.08       30.80     11.30 o 
  -3  20   8        0.41       -2.44      7.39 o 
  -2  20   8       19.06       15.54      9.04 o 
  -1  20   8       11.68       10.95      6.47 o 
   0  20   8       10.34       14.01      6.18 o 
   1  20   8        5.17       22.12     11.70 o 
   2  20   8       21.24       17.59     11.97 o 
   3  20   8        2.72        8.36      9.09 o 
   4  20   8       87.17       75.83     15.31 o 
  -4  21   8       30.14       22.19     11.29 o 
  -3  21   8        8.51        1.87      6.94 o 
  -2  21   8        2.43        6.32      8.84 o 
  -1  21   8        3.13        8.07      7.13 o 
   0  21   8       19.99       31.49      8.67 o 
   1  21   8        3.60        1.94      8.08 o 
   2  21   8        3.83       15.23      8.43 o 
   3  21   8        0.36       10.02     10.12 o 
   4  21   8       29.99       20.39     10.95 o 
  -3  22   8       31.25       50.84     22.08 o 
  -2  22   8        1.35       16.60     11.75 o 
  -1  22   8       14.71       14.04      5.48 o 
   0  22   8        4.73        1.16      6.87 o 
   1  22   8       19.34       18.61      9.28 o 
   2  22   8        0.59       14.62      8.21 o 
   3  22   8       55.13       70.43      9.63 o 
  -2  23   8        6.06        2.25     12.78 o 
  -1  23   8        0.78        4.82      6.08 o 
   0  23   8        4.96       18.37     15.39 o 
   1  23   8        0.00       11.15      8.03 o 
   2  23   8        3.95       10.31      8.62 o 
  -1  24   8        1.63        4.30     11.27 o 
   0  24   8        0.08        8.36      7.90 o 
   1  24   8        2.91        3.96      9.36 o 
  -8   0   9       12.61       33.25     13.37 o 
  -7   0   9        2.80       -9.37     18.40 o 
  -6   0   9        3.18       24.80     10.97 o 
  -5   0   9        4.91        0.31      4.65 o 
  -4   0   9       27.80       29.08      4.94 o 
  -3   0   9        7.26        2.83      5.36 o 
  -2   0   9       30.88       25.60      8.03 o 
  -1   0   9        9.60       13.38      7.90 o 
   0   0   9       13.01       20.43      5.50 o 
   1   0   9        9.77       16.69      9.90 o 
   2   0   9       27.57       35.79      8.00 o 
   3   0   9        1.40        3.68      6.53 o 
   4   0   9        2.73        0.87     15.64 o 
   5   0   9       29.12       19.27     14.57 o 
   6   0   9       11.52       36.65     13.76 o 
   7   0   9        4.68       -0.08     26.34 o 
  -8   1   9        9.21       28.04     32.57 o 
  -7   1   9        0.31        6.13     16.23 o 
  -6   1   9       15.75       10.61      6.29 o 
  -5   1   9       15.53       16.45      3.82 o 
  -4   1   9        2.22        3.70      3.28 o 
  -3   1   9       23.81       20.47      4.28 o 
  -2   1   9        6.19       11.24      4.87 o 
  -1   1   9       16.79       13.88      3.90 o 
   0   1   9      121.49      120.55      6.37 o 
   1   1   9       39.59       37.10      4.89 o 
   2   1   9        6.53       11.29      4.55 o 
   3   1   9        2.90        5.04      5.70 o 
   4   1   9        7.53        8.66      7.28 o 
   5   1   9        7.78        7.03     10.57 o 
   6   1   9       19.04       38.95     14.38 o 
   7   1   9        1.07       10.18     10.98 o 
  -7   2   9       18.42       19.84      9.98 o 
  -6   2   9       12.93       18.77     10.79 o 
  -5   2   9       26.82       17.85      3.63 o 
  -4   2   9        8.20       10.78      3.42 o 
  -3   2   9       70.86       67.57      7.13 o 
  -2   2   9       73.04       78.19      6.18 o 
  -1   2   9      187.83      187.14      7.17 o 
   0   2   9       17.37       18.61      4.49 o 
   1   2   9      130.48      138.91     10.44 o 
   2   2   9       31.50       37.93      5.99 o 
   3   2   9      130.10      123.26      7.68 o 
   4   2   9        4.96        2.42      9.33 o 
   5   2   9       32.54       19.09     10.29 o 
   6   2   9       11.24       18.42     11.59 o 
   7   2   9       24.11       16.25     11.35 o 
  -7   3   9        7.91       12.66     12.06 o 
  -6   3   9        2.74        7.97      4.96 o 
  -5   3   9        8.10       16.23      7.16 o 
  -4   3   9        0.53        0.69      3.07 o 
  -3   3   9       80.81       94.02      5.58 o 
  -2   3   9       44.96       53.09      7.88 o 
  -1   3   9       41.47       40.19      5.25 o 
   0   3   9       12.92       19.43      4.56 o 
   1   3   9       32.37       33.02      5.38 o 
   2   3   9       66.08       74.12      6.83 o 
   3   3   9       54.29       41.96      8.79 o 
   4   3   9        6.70       12.41      6.90 o 
   5   3   9       12.36       15.89      9.20 o 
   6   3   9        6.84       -0.19      7.77 o 
   7   3   9       16.87       10.29     11.97 o 
  -7   4   9        8.23       27.60     18.91 o 
  -6   4   9        1.82        4.74      5.94 o 
  -5   4   9        0.00        7.67      4.51 o 
  -4   4   9       80.32       72.06      5.44 o 
  -3   4   9       53.22       52.53      5.09 o 
  -2   4   9       14.66       19.34      3.91 o 
  -1   4   9       95.80       88.06      5.68 o 
   0   4   9      437.59      435.71      9.38 o 
   1   4   9      121.76      117.36      6.60 o 
   2   4   9        7.91        0.06      5.49 o 
   3   4   9        6.84        8.10      6.90 o 
   4   4   9       39.12       18.61      6.87 o 
   5   4   9        3.81        4.23     10.98 o 
   6   4   9        1.22       11.39     15.08 o 
   7   4   9        7.24       27.77     14.15 o 
  -7   5   9        0.45        5.24      8.85 o 
  -6   5   9       17.46       17.07      5.06 o 
  -5   5   9        4.24        9.42      4.80 o 
  -4   5   9       25.56       31.79      3.35 o 
  -3   5   9       43.52       28.10      7.85 o 
  -2   5   9        3.26        2.49      4.92 o 
  -1   5   9       77.84       84.20      5.62 o 
   0   5   9       50.67       52.12      6.02 o 
   1   5   9       32.55       42.09      4.62 o 
   2   5   9       19.24       18.53      5.40 o 
   3   5   9       51.75       65.20      9.36 o 
   4   5   9       26.54       21.11      8.19 o 
   5   5   9        1.47        5.29      8.65 o 
   6   5   9       10.35       28.93     10.40 o 
   7   5   9        2.62        0.35     11.99 o 
  -7   6   9        9.42       16.84      6.39 o 
  -6   6   9        0.68        8.37      5.64 o 
  -5   6   9       24.78       32.43      4.98 o 
  -4   6   9       27.53       22.21      6.57 o 
  -3   6   9       62.02       52.56     11.90 o 
  -2   6   9        1.53        1.83      3.88 o 
  -1   6   9       63.20       59.50      6.26 o 
   0   6   9       65.46       69.84      8.96 o 
   1   6   9       22.93       21.87      4.97 o 
   2   6   9        1.95        3.89      5.02 o 
   3   6   9       89.77       88.36      8.76 o 
   4   6   9       34.96       18.84      7.04 o 
   5   6   9       28.26       31.25     10.37 o 
   6   6   9        2.72        9.63     12.72 o 
   7   6   9        2.23        8.04     10.62 o 
  -7   7   9       12.59       16.38      7.40 o 
  -6   7   9        1.83        4.66      4.99 o 
  -5   7   9        1.77        5.50      6.36 o 
  -4   7   9       17.95       11.01      5.28 o 
  -3   7   9       86.10       95.18     10.54 o 
  -2   7   9        2.11        4.34      4.86 o 
  -1   7   9       78.69       99.95      7.49 o 
   0   7   9      327.79      342.03      9.49 o 
   1   7   9      164.52      164.99      7.37 o 
   2   7   9       18.33       13.11      6.09 o 
   3   7   9       79.05       93.10      8.13 o 
   4   7   9        5.80       10.35      7.29 o 
   5   7   9       11.35        8.73      7.44 o 
   6   7   9        1.10        6.44     12.28 o 
   7   7   9       11.64       27.51     19.77 o 
  -7   8   9        0.65        6.68      6.33 o 
  -6   8   9        6.65        9.51      6.15 o 
  -5   8   9       17.36       12.86      5.95 o 
  -4   8   9       54.28       45.26      7.95 o 
  -3   8   9        6.08        1.99      3.33 o 
  -2   8   9       14.64       13.07      4.73 o 
  -1   8   9       23.80       24.61      4.80 o 
   0   8   9       34.82       32.34      4.25 o 
   1   8   9        8.97        9.12      4.43 o 
   2   8   9       20.49       23.82      5.96 o 
   3   8   9       21.85       36.06      9.61 o 
   4   8   9       17.49        9.08      9.03 o 
   5   8   9       10.10        4.24      7.23 o 
   6   8   9        3.58        3.66      9.26 o 
   7   8   9        3.08      -12.22     14.00 o 
  -7   9   9        9.25       12.63      6.19 o 
  -6   9   9        0.18       16.04      8.92 o 
  -5   9   9        7.72        5.12      4.95 o 
  -4   9   9       29.75       28.37      7.90 o 
  -3   9   9      120.09      116.01      7.90 o 
  -2   9   9       33.90       40.00      4.53 o 
  -1   9   9       29.68       24.53      4.57 o 
   0   9   9        6.74        8.47      4.53 o 
   1   9   9       24.85       24.38      5.45 o 
   2   9   9       24.91       31.52      7.71 o 
   3   9   9       97.64       99.67     11.00 o 
   4   9   9       74.52       78.26      8.97 o 
   5   9   9        7.10       16.28      7.55 o 
   6   9   9        2.15        1.81     10.75 o 
   7   9   9       14.21        9.14     20.00 o 
  -7  10   9        7.40       14.16      9.37 o 
  -6  10   9       12.71       11.48      6.43 o 
  -5  10   9       22.75       15.06      5.52 o 
  -4  10   9       64.79       64.34      8.20 o 
  -3  10   9       70.94       81.17     14.19 o 
  -2  10   9        1.72        5.34      4.43 o 
  -1  10   9        9.78       10.74      4.58 o 
   0  10   9        2.58        2.45      4.04 o 
   1  10   9       10.94       12.25      4.37 o 
   2  10   9        0.69        0.80      4.76 o 
   3  10   9        7.65        7.30      6.19 o 
   4  10   9       84.27       82.27      9.67 o 
   5  10   9       21.26       17.04      8.69 o 
   6  10   9       20.19        6.60      8.01 o 
  -6  11   9        0.89        4.36      6.13 o 
  -5  11   9        8.24        2.78      7.00 o 
  -4  11   9       17.01        8.52      6.54 o 
  -3  11   9        4.31       11.24      6.09 o 
  -2  11   9      107.20      128.58      8.07 o 
  -1  11   9       10.83        9.66      4.41 o 
   0  11   9       80.21       90.80      9.16 o 
   1  11   9        6.92        9.08      4.24 o 
   2  11   9      116.37      133.32      7.98 o 
   3  11   9        3.97        7.83      7.23 o 
   4  11   9        7.43       14.35      7.56 o 
   5  11   9        5.60       -2.38      9.75 o 
   6  11   9        4.37        1.25      7.95 o 
  -6  12   9        7.10        0.68      6.05 o 
  -5  12   9        1.44        1.42      6.18 o 
  -4  12   9       30.67       20.40      7.86 o 
  -3  12   9        3.26       11.62      8.01 o 
  -2  12   9       86.87       81.21      4.89 o 
  -1  12   9       11.55       15.74      5.39 o 
   0  12   9        4.66        2.75      5.39 o 
   1  12   9       19.28       20.22      6.91 o 
   2  12   9       51.15       53.88      8.06 o 
   3  12   9       10.65       11.39      8.44 o 
   4  12   9        9.24        8.92      8.89 o 
   5  12   9        1.86        6.64      8.36 o 
   6  12   9        6.35       11.47      8.47 o 
  -6  13   9        0.26        2.81      6.07 o 
  -5  13   9        0.09       -3.15      6.55 o 
  -4  13   9       21.62       14.91      7.87 o 
  -3  13   9       37.58       35.13      7.89 o 
  -2  13   9        5.35       -0.16      3.61 o 
  -1  13   9        2.37       -0.09      3.96 o 
   0  13   9        2.95        4.68      5.25 o 
   1  13   9        3.79        5.68      6.12 o 
   2  13   9        2.98       -0.23      5.40 o 
   3  13   9       43.91       44.22      8.75 o 
   4  13   9       16.80       19.81      7.82 o 
   5  13   9        2.33        8.01      7.79 o 
   6  13   9        2.68        7.37      8.77 o 
  -6  14   9        0.68        7.36     12.28 o 
  -5  14   9        4.95        5.02      8.13 o 
  -4  14   9        4.31        9.79      7.82 o 
  -3  14   9        9.55       10.45      6.05 o 
  -2  14   9       12.89       13.13      3.81 o 
  -1  14   9       52.98       51.37      5.95 o 
   0  14   9        1.35        8.46      4.23 o 
   1  14   9       52.36       65.54      7.84 o 
   2  14   9        6.36        2.90      4.99 o 
   3  14   9        8.87       10.60      5.39 o 
   4  14   9        1.76        8.39      7.37 o 
   5  14   9        3.36        8.35      8.25 o 
  -5  15   9        4.72        6.27      8.53 o 
  -4  15   9       20.07       21.65      7.63 o 
  -3  15   9       12.61       11.52      7.72 o 
  -2  15   9        0.40        1.16      4.87 o 
  -1  15   9       11.16       10.90      4.88 o 
   0  15   9        1.89        2.44      5.21 o 
   1  15   9        7.96        3.07      4.17 o 
   2  15   9        1.64        1.54      5.23 o 
   3  15   9       15.78       10.23      5.55 o 
   4  15   9       14.75        5.17      8.03 o 
   5  15   9        4.95        4.30      8.90 o 
  -5  16   9        4.25       -6.82     10.56 o 
  -4  16   9        2.12        7.26      6.56 o 
  -3  16   9        1.75       -3.29      7.52 o 
  -2  16   9        5.62        3.66      8.40 o 
  -1  16   9       41.27       42.32     11.75 o 
   0  16   9        0.88        0.77      5.69 o 
   1  16   9       25.18       28.43      7.43 o 
   2  16   9        4.44        4.31      5.58 o 
   3  16   9        1.50        9.24      6.92 o 
   4  16   9        3.27        1.39      8.37 o 
   5  16   9        0.82       -5.43      9.18 o 
  -5  17   9        3.72        6.18     13.10 o 
  -4  17   9       15.33        2.88      7.54 o 
  -3  17   9       22.74       16.65      7.66 o 
  -2  17   9       10.63        5.10      8.35 o 
  -1  17   9        1.03        2.35      5.52 o 
   0  17   9        5.71        1.97      3.83 o 
   1  17   9       17.79       14.71      6.72 o 
   2  17   9       11.05       10.40      7.77 o 
   3  17   9       34.85       31.49      6.54 o 
   4  17   9       29.08       22.97      8.90 o 
  -4  18   9        8.91       15.06      9.59 o 
  -3  18   9       14.15       13.16      9.37 o 
  -2  18   9       15.78       10.64      9.03 o 
  -1  18   9       15.61       14.09      5.27 o 
   0  18   9       50.07       74.02     13.53 o 
   1  18   9       15.79       27.05      9.86 o 
   2  18   9        2.50       10.81      6.11 o 
   3  18   9        6.45        2.35      5.73 o 
   4  18   9        5.82       14.16      9.98 o 
  -4  19   9       11.71       21.50     24.91 o 
  -3  19   9        0.46       -6.32      8.34 o 
  -2  19   9        5.45        7.85      9.13 o 
  -1  19   9        2.55        2.03      7.55 o 
   0  19   9       15.61       20.19     10.87 o 
   1  19   9        1.56        9.17      7.56 o 
   2  19   9        3.30       15.82      8.36 o 
   3  19   9        2.53        6.16      6.32 o 
  -3  20   9        8.38       14.90      9.06 o 
  -2  20   9        9.27       11.38      9.84 o 
  -1  20   9        9.27       20.58      8.72 o 
   0  20   9        1.44       10.39      6.97 o 
   1  20   9        8.67        5.46      7.59 o 
   2  20   9       15.56       26.46     10.24 o 
   3  20   9       12.09       33.90     16.12 o 
  -2  21   9        3.64       31.87     22.86 o 
  -1  21   9       10.34       14.44     11.14 o 
   0  21   9        6.14        7.23      7.25 o 
   1  21   9       23.04       35.16     10.04 o 
   2  21   9        4.10       22.32     12.92 o 
   0  22   9        6.97       18.60      7.56 o 
  -7   0  10       21.19      149.81     28.34 o 
  -6   0  10        3.27        2.29     17.14 o 
  -5   0  10       22.08       40.79     12.11 o 
  -4   0  10        0.02        4.62      5.62 o 
  -3   0  10       20.28       24.91      9.24 o 
  -2   0  10        8.15        6.70     11.50 o 
  -1   0  10      276.74      269.64      9.30 o 
   0   0  10       28.84       26.67     10.37 o 
   1   0  10       26.71       28.30      6.89 o 
   2   0  10       20.09       22.22     10.91 o 
   3   0  10       12.34       15.28     10.99 o 
   4   0  10       27.45       21.13      8.67 o 
   5   0  10        0.05        9.13     13.87 o 
   6   0  10        3.85        9.95     17.01 o 
  -7   1  10        1.73        0.10      9.30 o 
  -6   1  10        6.37       14.07      9.76 o 
  -5   1  10        2.37       14.06      5.65 o 
  -4   1  10        8.57        9.84      4.14 o 
  -3   1  10       86.44       74.65      9.73 o 
  -2   1  10        5.71        7.83      7.08 o 
  -1   1  10       17.95       21.62      5.33 o 
   0   1  10      106.32      117.48      9.79 o 
   1   1  10       99.09       97.86     11.96 o 
   2   1  10       21.53       20.63      5.94 o 
   3   1  10       48.20       22.00      8.37 o 
   4   1  10        8.44        2.94      5.96 o 
   5   1  10        4.60       48.96     31.01 o 
   6   1  10        4.33       12.63     11.40 o 
  -7   2  10        0.03       -0.91     11.71 o 
  -6   2  10        2.82        9.43     12.17 o 
  -5   2  10       13.17       11.79      8.10 o 
  -4   2  10       15.62       19.82      4.29 o 
  -3   2  10       16.38       24.58      6.53 o 
  -2   2  10        3.00        4.93      8.06 o 
  -1   2  10       11.87       11.58      4.42 o 
   0   2  10       38.22       47.22      5.91 o 
   1   2  10       35.88       41.56      5.60 o 
   2   2  10       25.74       51.47     12.59 o 
   3   2  10       20.65       16.47      6.41 o 
   4   2  10        1.54        4.13      6.00 o 
   5   2  10        4.97       16.59     11.00 o 
   6   2  10       13.94       15.83     10.46 o 
  -7   3  10        0.06       15.08     10.36 o 
  -6   3  10        6.09      153.75     85.42 o 
  -5   3  10        7.46        5.07      5.41 o 
  -4   3  10       10.52        8.74      3.94 o 
  -3   3  10       55.43       65.38     13.51 o 
  -2   3  10       57.71       66.04      8.40 o 
  -1   3  10       68.73       69.13      7.58 o 
   0   3  10       18.17       17.86      5.11 o 
   1   3  10      200.39      205.98     12.31 o 
   2   3  10       28.10       40.99     10.07 o 
   3   3  10       33.83       17.50      6.73 o 
   4   3  10       24.62       10.63      7.00 o 
   5   3  10       22.82       22.43      8.09 o 
   6   3  10        0.18      -12.80     14.08 o 
  -6   4  10        0.58       18.82     18.11 o 
  -5   4  10       17.69       14.67      7.26 o 
  -4   4  10       19.95       11.68      3.38 o 
  -3   4  10       20.18       30.75      8.56 o 
  -2   4  10        5.41        2.08      4.70 o 
  -1   4  10      152.73      163.04     13.66 o 
   0   4  10       28.92       29.62      5.36 o 
   1   4  10        8.79       10.43      5.31 o 
   2   4  10       24.66       16.61      6.31 o 
   3   4  10       28.09       19.68      5.81 o 
   4   4  10       18.29       17.64     10.43 o 
   5   4  10        2.46        5.70      7.57 o 
   6   4  10        5.61        1.95     11.23 o 
  -6   5  10        0.17       14.66      5.62 o 
  -5   5  10        0.50       10.15      5.74 o 
  -4   5  10        0.44       -0.93      5.07 o 
  -3   5  10       25.60       19.34      4.68 o 
  -2   5  10        2.10        4.38      5.12 o 
  -1   5  10       27.61       28.70      4.54 o 
   0   5  10      120.80      127.02      6.62 o 
   1   5  10       12.54        4.53      5.12 o 
   2   5  10        3.43        6.37      6.11 o 
   3   5  10       26.08       20.25      7.51 o 
   4   5  10       13.53       19.58      8.46 o 
   5   5  10        5.09        4.04      8.40 o 
   6   5  10        0.93       -4.80     11.53 o 
  -6   6  10        0.89       12.32      5.61 o 
  -5   6  10        5.56        7.07      6.54 o 
  -4   6  10       16.60       23.80      5.70 o 
  -3   6  10       14.52        8.56      4.67 o 
  -2   6  10        2.40        7.41      4.22 o 
  -1   6  10       13.78       17.65      6.94 o 
   0   6  10       16.48       17.56      4.96 o 
   1   6  10       28.31       23.17      7.39 o 
   2   6  10       10.45        9.61      6.26 o 
   3   6  10       11.37       15.38      6.50 o 
   4   6  10        0.69        7.81      9.77 o 
   5   6  10        2.57        0.60      6.47 o 
   6   6  10       17.17       19.94      9.62 o 
  -6   7  10       17.21       30.84     13.19 o 
  -5   7  10        0.86        9.20      7.47 o 
  -4   7  10        9.32        6.92     10.31 o 
  -3   7  10       65.98       62.91      5.79 o 
  -2   7  10        5.19        7.35      5.10 o 
  -1   7  10       45.15       40.17      5.62 o 
   0   7  10       11.68        7.34      5.47 o 
   1   7  10       65.18       79.42      7.49 o 
   2   7  10       11.32       22.07      9.35 o 
   3   7  10        8.05        5.42      5.89 o 
   4   7  10       21.95       20.40      7.67 o 
   5   7  10        2.49       -1.19      9.01 o 
   6   7  10       20.92        7.75      8.59 o 
  -6   8  10        6.80       12.78      6.06 o 
  -5   8  10       12.12       12.74      7.50 o 
  -4   8  10       11.97       12.73      7.88 o 
  -3   8  10        1.84        2.01      3.78 o 
  -2   8  10        7.34        6.22      4.37 o 
  -1   8  10       41.21       40.08      6.15 o 
   0   8  10        6.15       10.66      5.25 o 
   1   8  10        0.11        3.98      4.56 o 
   2   8  10       30.80       18.50      6.14 o 
   3   8  10        5.23        1.52      5.24 o 
   4   8  10        1.48        7.90      7.71 o 
   5   8  10        2.44        1.98      8.05 o 
   6   8  10        0.19       -1.50      9.97 o 
  -6   9  10        5.86        4.88      5.65 o 
  -5   9  10        5.45        6.55      8.33 o 
  -4   9  10        3.11        3.73      9.22 o 
  -3   9  10       46.62       60.54      8.66 o 
  -2   9  10       25.54       20.97      4.82 o 
  -1   9  10       10.48        4.54      6.47 o 
   0   9  10        1.89       -0.41      5.74 o 
   1   9  10       13.20       15.33      5.58 o 
   2   9  10       11.30        9.95      5.68 o 
   3   9  10       11.19       13.53      5.90 o 
   4   9  10        3.74        2.87      8.48 o 
   5   9  10       31.26       37.96     11.47 o 
  -6  10  10        2.70        9.31     17.09 o 
  -5  10  10       15.02       24.40     13.13 o 
  -4  10  10       14.92        8.43      8.04 o 
  -3  10  10       33.92       27.38      5.92 o 
  -2  10  10       15.63       16.79      5.57 o 
  -1  10  10        7.20       10.82      7.14 o 
   0  10  10        5.87        1.22      6.46 o 
   1  10  10        3.88        1.79      4.59 o 
   2  10  10        9.88        3.60      6.13 o 
   3  10  10      103.25      133.71     11.35 o 
   4  10  10        6.45        5.32      7.85 o 
   5  10  10       33.81       32.05     10.84 o 
  -5  11  10        0.63       -0.31      8.52 o 
  -4  11  10       21.56       16.24      7.62 o 
  -3  11  10       45.23       34.25      7.84 o 
  -2  11  10        9.46       11.41      4.73 o 
  -1  11  10       20.54       10.68      5.95 o 
   0  11  10        6.94        3.19      5.25 o 
   1  11  10       30.42       33.56      6.19 o 
   2  11  10       27.69       18.83      7.24 o 
   3  11  10        2.53        7.10      6.06 o 
   4  11  10       15.50       13.18      8.44 o 
   5  11  10       10.60        6.48      8.03 o 
  -5  12  10       12.31       10.54     10.47 o 
  -4  12  10        6.06        0.17      6.93 o 
  -3  12  10        0.47        6.33      5.32 o 
  -2  12  10       16.73       16.93      4.99 o 
  -1  12  10       16.42       20.90      4.46 o 
   0  12  10        1.88        0.72      4.68 o 
   1  12  10       25.34       31.38      6.32 o 
   2  12  10        7.03        7.56      5.83 o 
   3  12  10       14.35        7.06      5.87 o 
   4  12  10        7.30       11.69      7.62 o 
   5  12  10        0.09       -0.02      7.68 o 
  -5  13  10        4.70        6.35      7.68 o 
  -4  13  10        0.42        5.32      8.98 o 
  -3  13  10       13.84       13.23      7.10 o 
  -2  13  10        4.89        7.09      6.46 o 
  -1  13  10        8.81        4.96      5.11 o 
   0  13  10       19.49       27.16      5.05 o 
   1  13  10       10.14       12.76      6.45 o 
   2  13  10       11.17       20.65      7.25 o 
   3  13  10       17.07       11.22      6.97 o 
   4  13  10        1.04        6.10      7.43 o 
   5  13  10        4.30       -4.11     17.25 o 
  -4  14  10        1.25        7.48      9.37 o 
  -3  14  10        9.08       13.97      6.80 o 
  -2  14  10        9.74        6.93      5.36 o 
  -1  14  10       30.97       20.88      6.67 o 
   0  14  10        5.12        4.44      6.11 o 
   1  14  10        4.16        1.83      5.47 o 
   2  14  10        4.84        8.80      7.52 o 
   3  14  10        2.28        3.52      7.18 o 
   4  14  10        1.01       12.04     12.33 o 
  -4  15  10        0.73        0.56      6.82 o 
  -3  15  10        5.95        8.36      6.86 o 
  -2  15  10        7.31        4.25     10.55 o 
  -1  15  10        4.01       -1.82      4.04 o 
   0  15  10        5.28        0.42      6.58 o 
   1  15  10       23.87       21.56      9.14 o 
   2  15  10       14.03       14.28      6.41 o 
   3  15  10        6.24       -2.95      8.39 o 
   4  15  10        2.09        4.01      6.73 o 
  -4  16  10       17.12       21.03      9.88 o 
  -3  16  10       14.30       10.80     11.04 o 
  -2  16  10        2.56        3.08      7.48 o 
  -1  16  10        2.19        2.75      7.58 o 
   0  16  10        0.52        4.11      4.35 o 
   1  16  10        7.83        9.27      6.05 o 
   2  16  10       21.89       18.14      7.36 o 
   3  16  10        3.97        5.91      8.26 o 
  -3  17  10        4.73       19.24     12.16 o 
  -2  17  10       40.54       56.85     11.49 o 
  -1  17  10        2.24       -5.80      8.08 o 
   0  17  10        1.45        2.49      6.99 o 
   1  17  10       19.77       14.90      6.36 o 
   2  17  10        2.80       22.07      8.58 o 
   3  17  10        3.74        0.43      6.30 o 
  -2  18  10       35.04       52.86     11.67 o 
  -1  18  10       19.30       35.76     10.78 o 
   0  18  10        6.69        6.24      8.74 o 
   1  18  10        5.94       -3.03      8.77 o 
   2  18  10       25.26       33.05     10.48 o 
  -1  19  10       22.58       35.76     13.67 o 
   0  19  10        1.22        2.31      8.25 o 
   1  19  10        9.19       11.55     14.17 o 
  -5   0  11        0.14       28.68     13.14 o 
  -4   0  11        2.90       10.62      8.23 o 
  -3   0  11       50.32       62.93     11.96 o 
  -2   0  11       36.64       14.88     23.25 o 
  -1   0  11        1.47        0.77      6.96 o 
   0   0  11        5.27       11.30      6.28 o 
   1   0  11        3.88        3.08      7.64 o 
   2   0  11        0.86       -3.15      8.10 o 
   3   0  11       37.13       19.42     11.30 o 
   4   0  11       31.70       18.89     15.18 o 
   5   0  11        4.21        8.07     12.30 o 
  -5   1  11        2.68       -2.60      7.87 o 
  -4   1  11       27.19       35.57      9.56 o 
  -3   1  11       21.58       16.37      7.19 o 
  -2   1  11       45.87       29.82     11.12 o 
  -1   1  11        2.45        3.74      4.46 o 
   0   1  11        1.33        0.83      5.22 o 
   1   1  11       52.66       39.90      7.40 o 
   2   1  11       23.05        7.07      8.59 o 
   3   1  11       33.66       20.28      8.22 o 
   4   1  11       13.28        3.59      8.75 o 
   5   1  11        2.87        0.38      6.17 o 
  -5   2  11        2.77        7.24      8.26 o 
  -4   2  11       23.24       14.97      6.53 o 
  -3   2  11        0.37        0.20      4.97 o 
  -2   2  11       24.49       14.94      7.36 o 
  -1   2  11       45.72       43.60      5.49 o 
   0   2  11        7.68       12.80      5.59 o 
   1   2  11        9.79        9.91      6.18 o 
   2   2  11       49.74       30.35      6.70 o 
   3   2  11       61.55       42.86      9.98 o 
   4   2  11        4.66        5.00      7.03 o 
   5   2  11       11.39        6.75      6.95 o 
  -5   3  11        2.29        5.13      8.34 o 
  -4   3  11        0.48        9.71      5.75 o 
  -3   3  11       26.23       23.17      5.96 o 
  -2   3  11       22.54       21.27     10.04 o 
  -1   3  11        0.47        0.29      4.97 o 
   0   3  11       22.18       18.21      5.14 o 
   1   3  11        8.78       14.35      5.78 o 
   2   3  11       14.52       17.09      5.76 o 
   3   3  11       18.03       16.66      6.42 o 
   4   3  11       21.03       18.98      6.82 o 
   5   3  11        4.76       13.14      9.65 o 
  -5   4  11       13.16        9.90      7.38 o 
  -4   4  11        3.70        6.98      5.76 o 
  -3   4  11       30.18       41.80      8.60 o 
  -2   4  11        5.66        6.44      5.05 o 
  -1   4  11       36.32       43.43      6.34 o 
   0   4  11        8.35        8.61      6.17 o 
   1   4  11       16.35       11.02      6.37 o 
   2   4  11       50.49       40.22      6.91 o 
   3   4  11        6.40        6.71      6.21 o 
   4   4  11        6.20        5.29      6.67 o 
   5   4  11       40.12       27.50      9.22 o 
  -5   5  11       17.12       18.51     11.18 o 
  -4   5  11        6.63       11.61      6.00 o 
  -3   5  11       11.67       13.72      6.03 o 
  -2   5  11       29.60       46.22      6.52 o 
  -1   5  11       73.13       76.57      7.59 o 
   0   5  11        3.88        9.88      5.44 o 
   1   5  11       57.90       51.72      7.08 o 
   2   5  11       27.29       16.94      6.15 o 
   3   5  11        8.77       11.29      6.45 o 
   4   5  11        2.64        7.80      6.62 o 
   5   5  11       20.43       22.57     10.24 o 
  -5   6  11       16.87       21.27      9.52 o 
  -4   6  11        7.40       22.78      5.94 o 
  -3   6  11        7.92        6.63      6.24 o 
  -2   6  11       25.04       36.00      8.42 o 
  -1   6  11       39.51       44.74      7.91 o 
   0   6  11       36.85       39.90      5.20 o 
   1   6  11       88.78       91.32      9.33 o 
   2   6  11        2.08       -1.01      4.87 o 
   3   6  11       24.96       23.54      6.95 o 
   4   6  11        7.06        7.92      6.91 o 
   5   6  11       12.59       16.22     15.80 o 
  -5   7  11        2.23        9.11     11.45 o 
  -4   7  11        3.99       19.59      9.14 o 
  -3   7  11       17.22       18.08      6.42 o 
  -2   7  11       47.03       54.24      8.52 o 
  -1   7  11       12.54       11.69      5.52 o 
   0   7  11       54.13       60.24      8.50 o 
   1   7  11        3.35        7.67      7.87 o 
   2   7  11        6.02        6.82      7.25 o 
   3   7  11       34.20       26.59      6.88 o 
   4   7  11       16.43       15.42      8.00 o 
  -5   8  11        6.34        6.27     14.61 o 
  -4   8  11       27.42       27.63      9.88 o 
  -3   8  11        7.93       20.44      6.55 o 
  -2   8  11        6.19       14.30      6.21 o 
  -1   8  11       53.47       54.70      8.73 o 
   0   8  11       35.15       37.21      6.80 o 
   1   8  11       13.56        7.67      6.51 o 
   2   8  11       32.07       42.38      9.18 o 
   3   8  11        8.26        9.05      7.23 o 
   4   8  11       17.99       19.19      7.69 o 
  -4   9  11       10.55       15.05      8.34 o 
  -3   9  11        0.09        0.33      5.35 o 
  -2   9  11        7.50        3.63      6.67 o 
  -1   9  11       31.87       37.05      7.81 o 
   0   9  11       10.34       13.30      6.20 o 
   1   9  11       37.30       43.45      7.42 o 
   2   9  11       25.23       17.49      6.40 o 
   3   9  11        9.19        4.57      6.39 o 
   4   9  11       28.20       47.28     12.32 o 
  -4  10  11        3.21       15.61      8.26 o 
  -3  10  11       17.94       44.20      9.45 o 
  -2  10  11       21.43       17.31      9.71 o 
  -1  10  11        7.83       18.40      5.54 o 
   0  10  11       12.42       16.96      6.17 o 
   1  10  11        7.93       10.99      8.12 o 
   2  10  11       25.44       17.49      7.96 o 
   3  10  11        3.57        0.22      5.56 o 
   4  10  11        2.98        0.69      7.11 o 
  -4  11  11        6.67       14.13     10.94 o 
  -3  11  11        1.57        3.77      8.93 o 
  -2  11  11       29.90       39.20      7.35 o 
  -1  11  11        2.19        0.57      5.05 o 
   0  11  11       15.83       20.12      9.29 o 
   1  11  11       21.70       23.23      7.00 o 
   2  11  11       14.81       12.23      6.21 o 
   3  11  11       15.00       13.54      6.36 o 
   4  11  11       34.48       21.14     13.48 o 
  -4  12  11       17.83       21.03     13.60 o 
  -3  12  11        0.12       -5.88     12.29 o 
  -2  12  11       23.19       25.40      6.50 o 
  -1  12  11       39.72       48.82      7.17 o 
   0  12  11        7.94        7.79      6.53 o 
   1  12  11        3.45        3.07      6.00 o 
   2  12  11        5.06        1.18      6.12 o 
   3  12  11        1.81        4.87      8.29 o 
  -3  13  11        0.24       14.91      9.27 o 
  -2  13  11        7.49        1.61      7.18 o 
  -1  13  11        0.91        4.21      6.95 o 
   0  13  11       22.59       13.78      7.48 o 
   1  13  11        8.04       17.80      7.36 o 
   2  13  11       29.26       29.32     10.07 o 
   3  13  11       22.58       36.71     19.36 o 
  -3  14  11       21.44       24.80     13.94 o 
  -2  14  11       14.95       18.64     11.18 o 
  -1  14  11        5.72        8.74      6.53 o 
   0  14  11        5.10        2.36      5.32 o 
   1  14  11        8.60        1.07      6.92 o 
   2  14  11       14.20       26.03     10.60 o 
  -2  15  11        6.76       11.44     10.25 o 
  -1  15  11        3.94       19.19     17.37 o 
   0  15  11        1.29        0.19      5.76 o 
   1  15  11       25.78       30.58      8.09 o 
   0  16  11        3.14       -4.78      8.67 o 
  -4   0  12        1.99      -10.28     22.28 o 
  -3   0  12       21.73       24.92     12.04 o 
  -2   0  12       28.32       36.42     12.52 o 
  -1   0  12        0.28       -0.58      7.28 o 
   0   0  12        1.66       -0.81      8.47 o 
   1   0  12        0.25        2.36      8.16 o 
   2   0  12        8.42       -2.02      9.54 o 
   3   0  12       20.28       15.79      9.29 o 
  -4   1  12        5.52        4.37     14.90 o 
  -3   1  12       43.70       73.98     22.98 o 
  -2   1  12       29.90       37.41      7.97 o 
  -1   1  12        5.62        2.68      5.48 o 
   0   1  12        8.00        8.06      5.68 o 
   1   1  12       23.58       20.72      6.07 o 
   2   1  12       63.72       81.02     12.09 o 
   3   1  12       35.02       26.61      8.03 o 
  -4   2  12       11.85        9.95     15.67 o 
  -3   2  12        9.66       20.50      7.92 o 
  -2   2  12       19.40       17.53      7.40 o 
  -1   2  12       18.31       15.81      9.18 o 
   0   2  12        1.62        4.86      5.23 o 
   1   2  12        5.29       10.55      5.37 o 
   2   2  12       14.24       13.13      6.54 o 
   3   2  12        9.80       10.01      8.61 o 
  -4   3  12       11.34       23.02     11.35 o 
  -3   3  12       11.12       19.00      7.19 o 
  -2   3  12       89.60      129.15     18.77 o 
  -1   3  12       13.10       14.01      6.80 o 
   0   3  12        0.43        1.62      6.09 o 
   1   3  12        5.91        5.98      7.50 o 
   2   3  12      129.76      194.52     15.33 o 
   3   3  12       22.36       17.97      7.24 o 
  -3   4  12        2.03        9.30      7.01 o 
  -2   4  12       19.13       37.78      8.51 o 
  -1   4  12        4.17        5.39      6.11 o 
   0   4  12        3.95        5.31      5.61 o 
   1   4  12        3.62        5.32      5.43 o 
   2   4  12        1.20        2.17      6.45 o 
   3   4  12       14.09        5.44      7.84 o 
  -3   5  12       40.73       49.45     20.04 o 
  -2   5  12        4.90       17.04      7.80 o 
  -1   5  12       12.43       10.54      7.26 o 
   0   5  12        2.19        1.14      5.68 o 
   1   5  12       19.22       22.56      6.45 o 
   2   5  12        5.03        4.48      6.16 o 
   3   5  12       45.89       40.21      9.21 o 
  -3   6  12        7.86        9.61      7.41 o 
  -2   6  12       12.96       28.51      8.25 o 
  -1   6  12        6.39       15.91      7.92 o 
   0   6  12        0.08        4.01      8.09 o 
   1   6  12        8.42       13.08      7.26 o 
   2   6  12        6.91        6.84      7.14 o 
   3   6  12        0.15        0.55      8.27 o 
  -3   7  12       29.90       40.78      7.78 o 
  -2   7  12        6.66        8.87      9.89 o 
  -1   7  12       17.45       18.65      5.80 o 
   0   7  12        0.31        6.20      7.39 o 
   1   7  12        3.37        0.40      5.22 o 
   2   7  12       30.93       26.33      7.07 o 
  -3   8  12       17.84       36.68     12.57 o 
  -2   8  12       49.77       88.69     11.67 o 
  -1   8  12        5.59       14.36      6.42 o 
   0   8  12        8.03       10.52      6.73 o 
   1   8  12       12.19       13.48      5.97 o 
   2   8  12       65.83       47.53      7.64 o 
  -2   9  12       88.79      107.65     12.43 o 
  -1   9  12        6.93       20.44      9.12 o 
   0   9  12        1.42       16.49     12.41 o 
   1   9  12       22.31       23.60      7.65 o 
   2   9  12       39.01       22.95      8.45 o 
  -2  10  12       11.35       49.14     11.77 o 
  -1  10  12       56.62       61.89     10.29 o 
   0  10  12        7.87       20.33      8.74 o 
   1  10  12       78.72      106.48     12.42 o 
  -1  11  12       14.55       18.40     17.03 o 
   0  11  12        1.02        1.85      8.26 o 
                                                 
